# Supplementary material for: Hidden Cobalt Hazards in Children: A Soil Risk Assessment at the Sokolov–Sarbai Complex
Source: Toxics. 2026 Jul 15;14(7):617. doi: 10.3390/toxics14070617 (PMC13416588; doi:10.3390/toxics14070617)
Supplement: Supplementary file 1 [file toxics-14-00617-s001.zip]

Archive with 2 entries (2 files):
- toxics-4386014-Supplementary Figures.pdf
- toxics-4386014-supplementary.xlsx
