# Supplementary material for: Hidden Cobalt Hazards in Children: A Soil Risk Assessment at the Sokolov–Sarbai Complex
Source: Toxics. 2026 Jul 15;14(7):617. doi: 10.3390/toxics14070617 (PMC13416588; doi:10.3390/toxics14070617)
Supplement: Supplementary file 1 [file toxics-14-00617-s001.zip › toxics-4386014-supplementary.xlsx]

## Sheet: Tbl_S1
Table S1. Raw per-sample soil data: pseudo-total + mobile + physico-chemical (n = 45)
place	point	depth	tot_Al	tot_Ca	tot_Cd	tot_Co	tot_Cr	tot_Cu	tot_Fe	tot_K	tot_Mg	tot_Mn	tot_Ni	tot_P	tot_Pb	tot_S	tot_Zn	mob_Al	mob_Ca	mob_Cd	mob_Co	mob_Cr	mob_Cu	mob_Fe	mob_K	mob_Mg	mob_Mn	mob_Na	mob_Ni	mob_P	mob_Pb	mob_S	mob_Zn	humidity_%	humus_%	pH	total_mineralisation	carbonates	TEB
Pertsevka	Point 1	0-10 cm	6021	2877	0.214	42.47	26.78	8.086	9176	2246	1587	250.7	13.61	355.4	9.112	973	32.5	73.06	2159	0.06034	13.72	0.8623	0.03683	36.06	749	503.5	169.3	95.86	1.299	11.49	0.4403	141.3	3.057	5.46	14.01	6.87	3.232	140.3	18.16
Pertsevka	Point 1	10-20 cm	8333	3357	0.29	55.71	32.32	9.911	11650	3020	1761	277.9	19.73	427.4	10.08	1305	50.94	157.4	2283	0.04788	41.83	1.349	0.002817	106.1	727.3	556	216.8	103.2	1.226	17.36	0.2244	242.2	2.452	5.53	13.54	7.01	1.765	139.6	20.08
Pertsevka	Point 1	20-30 cm	5930	2599	0.199	48.35	23.34	7.557	10180	1857	1426	233	13.04	361.7	8.699	1221	33.34	85.43	1961	0.02874	7.204	0.7414	0.001867	48.6	504.6	492.3	127.9	70.9	0.385	10.8	0.1397	275.3	1.356	6.5	12.12	6.99	1.76	211.4	18.77
Pertsevka	Point 2	0-10 cm	6017	2702	0.176	51.73	22.9	7.367	8858	1861	1405	219.5	20.25	341.7	8.289	1134	54.94	105.9	1614	0.04882	17.24	0.9451	0.04042	91.57	522.5	404.5	147.5	52.5	1.291	12.48	0.5013	121.1	3.784	4.05	10.7	6.75	3.05	124.5	15.04
Pertsevka	Point 2	10-20 cm	10570	3133	0.38	22.96	52.41	10.03	16060	4877	2586	288.2	15	419.1	10.15	1486	43.72	269.2	2082	0.05586	41.3	2.047	0.03457	313.1	620	679.5	225.6	69.36	2.051	18.57	0.566	175.1	2.991	4.49	10.53	6.93	0.587	102	16.67
Pertsevka	Point 2	20-30 cm	11590	3019	0.364	50.4	53.7	9.661	15680	5170	2769	281.7	25.75	413.8	9.892	1362	39.24	433.3	2225	0.04967	71.85	2.712	-0.005248	320.5	755.9	845	234.8	92.62	2.355	25.84	0.3298	346.8	2.567	5.24	12.38	6.76	0.485	268.9	18.52
Pertsevka	Point 3	0-10 cm	12230	3316	0.315	45.94	62.24	10.29	15690	5808	2972	304.3	17.74	395.1	9.271	1448	47.8	95.6	2234	0.1098	32.29	1.064	0.0467	32.48	927.7	538.5	230.8	94.19	1.433	20.08	0.7964	176.4	5.378	5.65	17.48	7.18	5.987	243.3	20.3
Pertsevka	Point 3	10-20 cm	15260	5020	0.271	69.6	33.57	14.5	12580	4414	2782	408.3	27.59	595.9	8.136	1566	43.67	80.49	2341	0.04151	17.69	0.9398	0.002919	40.91	998.7	492.3	179.4	130.4	0.6968	15.31	0.1192	146.7	1.692	3.94	13.52	7.43	2.977	104.2	18.28
Pertsevka	Point 3	20-30 cm	10730	3810	0.261	46.59	26.58	12.14	9376	3112	2006	350.5	18.01	494.9	7.946	1195	38.37	57.19	1753	0.02939	12.12	0.7013	0.008314	23.35	706.2	366.5	118.8	88.26	0.5033	10.75	0.09212	115.6	1.249	2.91	9.5	7.4	1.708	67.37	14.54
Sergeevka	Point 1	0-10 cm	6634	3140	0.269	39.49	25.74	9.701	11830	2290	1597	246.2	13.9	498.6	9.977	1349	38.97	52.5	1347	0.07092	21.42	0.7179	0.1712	21.38	652.6	217.5	140.8	24.05	1.081	16.07	0.8042	94.19	7.013	9.18	7.16	7.69	3.415	113.1	9.9
Sergeevka	Point 1	10-20 cm	6577	3409	0.182	49.9	29.48	8.905	9978	2469	1802	269.5	17.6	461	8.098	1109	48.24	67.39	1141	0.04236	23.55	1.002	0.1442	58.95	573.5	207.3	119	29.57	1.315	11.7	0.3627	82.35	4.84	8.32	4.83	7.53	1.172	47.5	9.524
Sergeevka	Point 1	20-30 cm	7322	3244	0.268	30.6	28.93	9.701	12940	2445	1736	259.9	14.61	514.9	10.8	2002	40.91	59.98	1267	0.04251	22.55	0.9879	0.1638	48.51	593.2	225.2	125.1	27.34	1.184	11.89	0.3895	82.39	6.726	7.26	5.69	7.68	1.198	42.42	9.712
Sergeevka	Point 2	0-10 cm	7339	3069	0.219	56.03	32.32	9.275	10590	2670	1765	277	16.55	480.2	8.772	1088	36.68	105.6	1243	0.0613	16.46	1.035	0.1633	104.1	573.5	227	135.7	24.09	1.21	18.34	0.8562	90.3	5.549	2.24	7.13	7.52	1.458	54.45	12.66
Sergeevka	Point 2	10-20 cm	7939	3211	0.23	47.06	34.06	8.964	10450	2877	1762	269.4	15.08	469.5	9.549	1057	41.44	80.01	1126	0.04592	30.27	1.143	0.1467	81.77	612.5	219.9	138	26.65	1.609	13.02	0.5465	77.34	4.706	1.54	5.17	7.49	0.935	40.74	11.1
Sergeevka	Point 2	20-30 cm	18420	4835	0.403	44	44.45	18.06	18500	5168	3698	439	26.95	543.6	13.52	2117	51.02	105.7	1010	0.03647	21.8	1.176	0.1488	117.7	540.2	195.9	122.1	30.76	1.423	13.96	0.5867	73.05	6.521	1.98	4.81	7.16	1.09	45.61	10.68
Sergeevka	Point 3	0-10 cm	22580	6937	0.363	175.4	52.28	20.52	17290	6339	3954	586.4	37.68	750.8	10.89	2218	80.99	106.1	1238	0.06487	32.83	1.126	0.05986	106.2	618.4	227.1	162.8	32.14	1.656	15.92	0.7164	98.86	4.997	1.65	5.63	7	1.082	47.74	12.02
Sergeevka	Point 3	10-20 cm	13700	4999	0.34	44.66	34.01	16.91	12330	3641	2839	476.1	25.11	635	9.873	1668	53.09	154.5	858.6	0.05306	28.45	1.101	0.02601	178.7	427.8	181.5	122	26.43	1.722	14.87	0.8371	78.67	4.177	1.45	4.1	7.09	0.86	37.02	10.04
Sergeevka	Point 3	20-30 cm	13220	3829	0.287	43.34	32.98	12.97	13440	3126	2618	338.1	23.43	496.6	11.08	1586	51.95	167.7	919.3	0.05923	35.47	1.288	0.04951	191.2	479.2	193.5	132.2	31.22	1.858	16.7	0.9005	83.85	7.607	1.28	3.99	7.02	1.37	51.39	9.928
Konstantinovka	Point 1	0-10 cm	19850	4985	0.289	99.5	45	14.26	15090	4562	3484	439.3	28.64	536.8	10.39	1609	58.72	146.5	1073	0.09545	10.51	1.68	0.03415	212.4	793.6	310.2	110.8	18.03	1.422	11.16	0.4747	81.91	3.185	2.22	7.16	6.81	0.657	32.41
Konstantinovka	Point 1	10-20 cm	19990	5460	0.324	121.4	47.12	16.19	16130	5086	3640	468.6	30.59	642.2	10.85	1925	64	175.4	1268	0.09239	17.48	2.236	0.03531	294.5	875.7	379.3	127.2	24.7	1.664	12.32	0.3435	91.19	3.66	2.32	6.16	6.93	0.765	30.78	10.55
Konstantinovka	Point 1	20-30 cm	21840	5892	0.296	181.6	47.96	17.14	15890	5220	3882	523.2	36.3	732.8	9.838	1956	65.89	190.2	1297	0.09374	25.12	2.693	0.0401	355.5	998.7	443.3	140.2	31.95	2.494	10.92	0.2592	94.98	3.65	2.64	5.91	6.84	1.247	41.62	11.72
Konstantinovka	Point 2	0-10 cm	18450	5705	0.464	87.45	43.24	19.44	18750	5883	3538	453.2	27.39	679.3	14.11	2779	70.23	220.2	1224	0.1036	31.96	2.634	0.03612	370.9	1044	415.5	152.4	23.69	2.727	15.73	0.576	94.05	3.511	1.77	6	6.88	1.56	74.38	12.19
Konstantinovka	Point 2	10-20 cm	11150	3479	0.307	28.6	53.41	10.55	16060	4741	3116	309.5	23.21	444.4	10.48	1464	57.25	139.3	1137	0.05895	10.73	1.639	0.02368	211.9	703	348.8	98.84	23.55	1.763	10.85	0.2569	85.76	4.636	3.33	5.32	7.05	1.525	77.38	11.88
Konstantinovka	Point 2	20-30 cm	9861	2886	0.235	45.97	44.9	8.123	12110	3672	2396	270	16.15	367.9	8.56	1070	30.88	194.8	1300	0.05716	28.15	2.379	0.05364	324.8	658.3	398.3	132.4	32.32	2.469	12.83	0.2574	90.81	2.027	1.88	5.21	7.06	1.277	40.64	12.04
Konstantinovka	Point 3	0-10 cm	9292	2542	0.282	29.58	46.69	8.651	14520	4323	2479	261.9	17.35	413.2	9.114	1284	33.58	158.7	974.9	0.0661	16.31	1.95	0.03465	240.4	956.3	361.4	113.8	23.45	2.281	12.07	0.2587	86.75	1.975	1.94	4.69	6.92	2.64	86.1
Konstantinovka	Point 3	10-20 cm	8693	2483	0.203	70.9	42.81	6.56	11910	3455	2511	243.1	21.62	282.8	8.07	1059	40.01	183.2	919.2	0.06167	48.94	2.263	0.05099	306.5	823.7	423.7	143.7	35.13	5.394	9.555	0.6757	84.72	2.611	2.05	3.69	7.08	0.677	29.11	10.32
Konstantinovka	Point 3	20-30 cm	9519	2515	0.234	50.66	45.86	7.543	12660	3600	2617	281.4	21.65	285.8	9.191	1094	34.16	169.9	788.2	0.05654	27.38	1.888	0.05343	279.6	608.4	375.9	111.2	29.32	4.197	7.435	0.4497	68.73	2.354	2.72	3.37	6.92	0.707	29.81
Rudny City	Point 1	0-10 cm	7196	4060	0.215	98.27	20.26	33.87	12050	2166	1763	232.9	12.03	373	6.261	4153	30.45	116.8	1322	0.05949	85.62	1.122	0.3729	128.9	534.4	287.6	133.4	32.8	2.376	37.6	1.301	175.1	6.694	12.36	4.96	6.84	96.37	0.345
Rudny City	Point 1	10-20 cm	11670	4138	0.196	200	40.77	14.4	13080	4076	2556	301.2	19.44	526.1	11.12	2126	42.8	204.3	952.3	0.05058	107.8	1.666	0.2432	273.9	569.2	268.9	131.7	39.31	3.261	35.19	1.73	122.4	7.662	12.23	3.96	6.86	66.46	0.302	2.397
Rudny City	Point 1	20-30 cm	12420	6733	0.365	134.4	46.85	27.81	17160	4531	3247	339.9	21.22	660.4	21.88	4250	76.54	103.8	2133	0.06304	65.83	1.233	0.2787	199.1	521.8	316.8	142.5	25.12	2.629	39.75	3.32	202.6	9.569	11.86	4.33	7.14	82.41	0.573	3.006
Rudny City	Point 2	0-10 cm	36480	13830	0.292	57.23	61.83	21.52	22880	7253	5959	420.1	35.65	349.9	12.18	881	42.59	63.2	1223	0.06025	92.09	0.9317	0.1353	36.92	600.5	252.4	112.5	27.27	1.937	38.72	1.291	125.1	6.938	17.93	6.94	7.15	111.2	0.492	4.428
Rudny City	Point 2	10-20 cm	8837	3347	0.163	154	30.2	12.99	11900	2945	2384	296.2	16.84	417.6	6.88	974	31.84	170.1	1052	0.03416	105	1.354	0.2747	185.2	560.8	238.2	154.4	31.03	3.198	32.91	1.153	102.9	4.909	10.04	3.14	6.95	55.07	0.317
Rudny City	Point 2	20-30 cm	8593	3525	0.173	197.2	34.88	10.43	11350	3114	2224	268.4	15.96	438.6	9.582	1201	38.03	117.5	1314	0.04661	144.7	1.554	0.1888	149.5	585.2	253.9	161.4	34.25	3.349	39.04	1.807	134.5	8.186	12.39	3.18	7.33	59.99	0.353	2.606
Rudny City	Point 3	0-10 cm	10230	5222	0.343	214.4	39.33	14.73	17790	4136	2819	256.5	18.67	839.7	10.83	1971	48.7	41.86	1501	0.06115	85.54	0.7357	0.1271	19.53	671.5	327.4	97.88	31.71	1.311	52.06	0.8672	161.4	7.093	23.11	8.06	8.02	83.39	0.46	2.737
Rudny City	Point 3	10-20 cm	28010	12120	0.287	44.88	52.12	20.74	20840	5810	5369	421.3	33.26	362.4	12.7	958.4	40.86	75.46	836.3	0.03777	126.6	1.188	0.1359	105.1	453.4	207.1	94.93	32.79	1.935	34.85	1.586	104.5	5.806	11.8	3.3	6.84	51.52	0.275
Rudny City	Point 3	20-30 cm	7663	3589	0.603	165	40.6	13.52	16360	2466	1890	365.8	17.39	540	9.131	1117	48.56	60.42	829.5	0.04182	94.49	0.8803	0.16	70.77	386.7	168.8	74.82	23.05	1.762	37.64	1.159	93.44	4.532	11.05	3.17	7.21	48.02	0.278	0.763
Background	Point 1	0-10 cm	19050	3625	0.2325	33.39	39.53	16.45	14940	4840	3208	555.9	24.78	343.1	12.66	1085	40.58	128	1315	0.03528	8.828	0.5373	0.09343	56.87	568	300.5	139.5	21.94	1.72	2.527	0.268	77.62	1.001	8.98	8.32	7.02	0.13	76.4	8.7
Background	Point 1	10-20 cm	16950	3599	0.2104	19.02	35.39	14.47	13770	4032	2843	496.5	22.76	280.3	11.65	926.5	34.77	112.9	1217	0.03266	4.141	0.4432	0.08798	50.62	433.9	264.1	115	16.73	1.417	2.508	0.2971	59.22	0.6384	9.33	8.03	6.76	0.15	54.02	8.9
Background	Point 1	20-30 cm	17040	2976	0.2041	38.17	34.49	12.65	13610	3715	3028	478	24.12	242.2	11.32	846.4	30.95	166.6	1246	0.03216	10.57	0.5962	0.08596	80.92	425.7	307.6	111.7	20.89	2.071	2.716	0.2684	63.89	0.4727	10.53	7.73	6.62	0.132	47.27	8.5
Background	Point 2	0-10 cm	17090	4361	0.2312	34.8	36.16	13.68	13680	4438	2853	533	23.65	308.9	11.99	997.1	34.93	130	1301	0.0355	10.07	0.5647	0.05574	64.45	619.6	270.8	143	15.39	1.699	3.248	0.3038	65.9	0.7768	6.18	8.16	6.48	0.125	55.5	10.3
Background	Point 2	10-20 cm	16640	3181	0.2074	43.88	34.69	12.83	13050	4096	2719	507	22.03	274.6	11.14	910	34.2	121.6	1221	0.03289	12.27	0.5173	0.04783	60.41	494.5	254.3	123.4	17.16	1.708	2.429	0.3262	61.43	0.7447	10.19	8.09	6.6	0.142	50.1	8.9
Background	Point 2	20-30 cm	16260	2962	0.1726	35.42	32.67	11.75	12620	3885	2710	466.8	23.44	249.4	10.67	826.4	33.1	151.9	1289	0.03053	10.97	0.6	0.05664	76.89	492.1	282.2	119.7	18.6	1.896	2.899	0.2589	65.34	0.3908	12.29	7.75	6.51	0.142	67.56	10
Background	Point 3	0-10 cm	15080	2983	0.2386	26.31	31.67	13.11	13420	3801	2803	499.7	22.44	302	11.58	899.5	33.13	137.1	1340	0.03614	8.187	0.5919	0.06357	65.81	629	326.8	146.9	19.54	1.922	3.497	0.289	69.89	0.6683	5.42	8.36	6.52	0.137	65.51	11.8
Background	Point 3	10-20 cm	16500	2932	0.2167	33.54	33.61	12.76	13710	3869	2922	509.1	23.93	269.6	11.08	841.9	33.43	139.9	1228	0.03121	9.041	0.5587	0.04873	70.05	467.5	323.4	112.3	20.77	1.904	2.828	0.2417	58.83	0.5753	7.06	7.91	6.3	0.142	33.92	9
Background	Point 3	20-30 cm	15700	2859	0.233	40.12	33.38	13.31	15000	3536	3245	538.6	27	270.1	11.87	844.9	36.21	138.5	1190	0.02913	10.01	0.5144	0.04984	62.72	425.5	350.8	100.5	19.14	2.026	2.478	0.2408	54.31	0.4594	8.09	7.98	6.44	0.172	30.6	10.2

## Sheet: Tb_S2
Table S2. ICP-OES instrument conditions and analytical performance (λ, R², RSD, LOD/LOQ)
— Instrument and data-acquisition conditions —
Parameter	Setting
Instrument	Thermo Scientific iCAP PRO XP Duo ICP-OES (Thermo Fisher Scientific, Bremen, Germany)
Plasma configuration	"Economy" mode (iCAP PRO economy configuration) ᵃ
Plasma viewing mode	Dual (axial + radial)
Spectral acquisition	iFR (intelligent Full Range, full-spectrum); the mobile-fraction run additionally used eUV (extended-UV, higher-sensitivity) mode for Co, Ni, Zn, Cd and Pb
Read window	21-pixel subarray; two-point fixed background correction (single-sided for Cu, Pb)
Internal standard	Sc, 10 mg L⁻¹, added on-line; lines 255.237 / 335.373 / 391.181 nm (iFR) and 188.060 nm (eUV); recovery 90–110%
Calibration	External; multi-element standards (NPP Skat, Novosibirsk, Russia); calibration blank plus three non-zero levels; linear fit, 1/concentration weighting, blank-forced
Replicate measurement	Each solution measured in duplicate; mean reported
Analytical session (matrix)	Acquisition mode	Integration time (axial / radial), s
Pseudo-total (bulk soil)	iFR	20 / 10
Mobile fraction	iFR + eUV	15 / 7
Roots	iFR	15 / 7
Shoots	iFR	20 / 10
— Wavelengths, linearity, precision and detection/quantification limits —
El	λ, nm	R² (min–max)	RSD, %ᵃ	LoD pseudo-total, mg kg⁻¹	LoD mobile, mg kg⁻¹	LoD roots, mg kg⁻¹	LoD shoots, mg kg⁻¹
Co	230.786	0.9998–1.0000	0.4	0.18	0.020	0.50	0.050
Ni	231.604	0.9997–1.0000	0.7	0.12	0.005	0.15	0.25
Cr	267.716	0.9999–1.0000	0.3	0.020	0.020	0.050	0.050
Cu	324.754	0.9996–1.0000	0.3	0.16	0.030	0.050	0.10
Zn	206.200	0.9953–0.9995	0.7	0.34	0.025	0.15	0.10
Cd	214.438	0.9995–0.9999	0.7	0.020	0.035	0.25	0.050
Pb	220.353	1.0000	<0.1	0.72	0.015	0.70	0.90
Fe	275.574	0.9996–1.0000	0.7	0.080	0.045	0.95	1.60
Mn	257.610	0.9998–1.0000	0.2	<0.01	0.005	<0.01	<0.01
Al	396.152	0.9998–1.0000	0.3	1.78	0.34	0.15	0.60
Ca	317.933	0.9200–0.9967	<0.1	0.60	0.18	2.95	0.80
Mg	279.079	0.9980–0.9999	0.7	1.02	0.015	0.65	0.40
Na	589.592	0.9207–0.9990	0.2	1.42	0.045	0.050	0.050
K	769.896	0.9969–0.9992	<0.1	0.020	0.175	12.6	4.65
* LOD, instrumental limits of detection computed by Qtegra from the calibration blank (3σ). LOQ not tabulated; LOQ = 3.3 × LOD (10σ/S). Solution limits (mg L⁻¹) converted to sample basis via the dilution factor V/m (pseudo-total ×200, mobile ×50, roots and shoots ×500). RSD, %RSD of duplicate readings at the 1 mg L⁻¹ calibration standard.

## Sheet: Tbl_S3
Table S3. Soil physico-chemical properties (humidity, humus, pH, mineralisation, carbonates, sum of exchangeable bases)
grouping	group	element	n	mean	sd	se	cv	median	q25	q75	min	max	geomean	ci95_lower	ci95_upper
all	all	humidity_pct	45	6.675	4.82	0.7186	72.22	5.53	2.32	10.04	1.28	23.11	5.081	5.341	8.096
all	all	humus_pct	45	7.182	3.345	0.4986	46.58	6.94	4.81	8.16	3.14	17.48	6.509	6.243	8.172
all	all	pH	45	7.013	0.3567	0.05317	5.086	6.99	6.84	7.16	6.3	8.02	7.004	6.913	7.117
all	all	total_min_mmol_100g	45	15.58	30.38	4.528	195	1.277	0.657	3.232	0.125	111.2	1.915	7.533	24.95
all	all	carbonates_mmol_100g	45	62.4	61.21	9.125	98.09	47.5	30.6	76.4	0.275	268.9	22.7	45.59	80.73
all	all	sum_exch_bases_mmol_100g	45	9.486	5.918	0.8822	62.39	10.04	4.428	12.04	0.0005	20.3	2.518	7.78	11.19
site	Konstantinovka	humidity_pct	9	2.319	0.5007	0.1669	21.59	2.22	1.94	2.64	1.77	3.33	2.275	2.03	2.644
site	Konstantinovka	humus_pct	9	5.279	1.212	0.4041	22.96	5.32	4.69	6	3.37	7.16	5.145	4.523	5.999
site	Konstantinovka	pH	9	6.943	0.09836	0.03279	1.417	6.92	6.88	7.05	6.81	7.08	6.943	6.884	7.004
site	Konstantinovka	total_min_mmol_100g	9	1.228	0.6433	0.2144	52.37	1.247	0.707	1.525	0.657	2.64	1.102	0.8772	1.677
site	Konstantinovka	carbonates_mmol_100g	9	49.14	23.24	7.747	47.3	40.64	30.78	74.38	29.11	86.1	44.79	35.87	64.27
site	Konstantinovka	sum_exch_bases_mmol_100g	9	7.633	5.759	1.92	75.46	10.55	0.0005	11.88	0.0005	12.19	0.4026	3.805	10.89
site	Pertsevka	humidity_pct	9	4.863	1.102	0.3672	22.65	5.24	4.05	5.53	2.91	6.5	4.742	4.15	5.523
site	Pertsevka	humus_pct	9	12.64	2.38	0.7932	18.82	12.38	10.7	13.54	9.5	17.48	12.45	11.26	14.2
site	Pertsevka	pH	9	7.036	0.252	0.084	3.582	6.99	6.87	7.18	6.75	7.43	7.032	6.888	7.197
site	Pertsevka	total_min_mmol_100g	9	2.395	1.679	0.5598	70.13	1.765	1.708	3.05	0.485	5.987	1.859	1.476	3.471
site	Pertsevka	carbonates_mmol_100g	9	155.7	69.28	23.09	44.49	139.6	104.2	211.4	67.37	268.9	142.4	115.2	200.1
site	Pertsevka	sum_exch_bases_mmol_100g	9	17.82	2.025	0.6749	11.36	18.28	16.67	18.77	14.54	20.3	17.71	16.53	19.02
site	Sergeevka	humidity_pct	9	3.878	3.329	1.11	85.84	1.98	1.54	7.26	1.28	9.18	2.829	1.932	6.055
site	Sergeevka	humus_pct	9	5.39	1.153	0.3842	21.39	5.17	4.81	5.69	3.99	7.16	5.284	4.703	6.13
site	Sergeevka	pH	9	7.353	0.2829	0.09431	3.848	7.49	7.09	7.53	7	7.69	7.348	7.181	7.53
site	Sergeevka	total_min_mmol_100g	9	1.398	0.7796	0.2599	55.77	1.172	1.082	1.37	0.86	3.415	1.278	1.054	1.938
site	Sergeevka	carbonates_mmol_100g	9	53.33	23.04	7.679	43.2	47.5	42.42	51.39	37.02	113.1	50.39	43.19	69.46
site	Sergeevka	sum_exch_bases_mmol_100g	9	10.62	1.102	0.3672	10.37	10.04	9.9	11.1	9.524	12.66	10.57	9.988	11.35
site	Background	humidity_pct	9	8.674	2.211	0.7369	25.49	8.98	7.06	10.19	5.42	12.29	8.414	7.304	10.04
site	Background	humus_pct	9	8.037	0.2232	0.07439	2.777	8.03	7.91	8.16	7.73	8.36	8.034	7.903	8.172
site	Background	pH	9	6.583	0.2075	0.06916	3.152	6.52	6.48	6.62	6.3	7.02	6.58	6.468	6.722
site	Background	total_min_mmol_100g	9	0.1413	0.01377	0.004592	9.746	0.142	0.132	0.142	0.125	0.172	0.1408	0.1337	0.1508
site	Background	carbonates_mmol_100g	9	53.43	15.12	5.04	28.3	54.02	47.27	65.51	30.6	76.4	51.37	44.3	62.71
site	Background	sum_exch_bases_mmol_100g	9	9.589	1.073	0.3576	11.19	9	8.9	10.2	8.5	11.8	9.538	8.978	10.3
site	Rudny City	humidity_pct	9	13.64	4.176	1.392	30.61	12.23	11.8	12.39	10.04	23.11	13.19	11.49	16.47
site	Rudny City	humus_pct	9	4.56	1.8	0.6001	39.48	3.96	3.18	4.96	3.14	8.06	4.295	3.562	5.746
site	Rudny City	pH	9	7.149	0.3724	0.1241	5.209	7.14	6.86	7.21	6.84	8.02	7.141	6.952	7.402
site	Rudny City	total_min_mmol_100g	9	72.71	21.85	7.284	30.05	66.46	55.07	83.39	48.02	111.2	69.93	59.73	86.59
site	Rudny City	carbonates_mmol_100g	9	0.3772	0.1058	0.03527	28.05	0.345	0.302	0.46	0.275	0.573	0.3652	0.3168	0.4452
site	Rudny City	sum_exch_bases_mmol_100g	9	1.771	1.621	0.5404	91.55	2.397	0.0005	2.737	0.0005	4.428	0.1408	0.7702	2.782
depth	0-10 cm	humidity_pct	15	7.209	6.318	1.631	87.64	5.46	2.23	9.08	1.65	23.11	5.166	4.415	10.62
depth	0-10 cm	humus_pct	15	8.317	3.434	0.8868	41.29	7.16	6.47	8.34	4.69	17.48	7.796	6.816	10.14
depth	0-10 cm	pH	15	7.043	0.4206	0.1086	5.972	6.92	6.825	7.165	6.48	8.02	7.032	6.852	7.262
depth	0-10 cm	total_min_mmol_100g	15	20.96	39.73	10.26	189.5	2.64	0.8695	4.701	0.125	111.2	2.604	2.171	42.02
depth	0-10 cm	carbonates_mmol_100g	15	74.33	63.66	16.44	85.65	65.51	40.08	99.6	0.345	243.3	28.18	45.81	107.4
depth	0-10 cm	sum_exch_bases_mmol_100g	15	9.215	6.511	1.681	70.66	10.3	3.583	12.42	0.0005	20.3	1.404	6.049	12.4
depth	10-20 cm	humidity_pct	15	6.241	3.842	0.992	61.56	5.53	2.825	9.685	1.45	12.23	4.971	4.357	8.145
depth	10-20 cm	humus_pct	15	6.753	3.471	0.8963	51.4	5.32	4.03	8.06	3.14	13.54	6.027	5.175	8.509
depth	10-20 cm	pH	15	6.99	0.3259	0.08414	4.662	6.95	6.85	7.085	6.3	7.53	6.983	6.832	7.151
depth	10-20 cm	total_min_mmol_100g	15	12.32	23.68	6.113	192.2	0.935	0.632	2.371	0.142	66.46	1.614	1.072	24.8
depth	10-20 cm	carbonates_mmol_100g	15	49.82	40.68	10.5	81.66	40.74	29.95	65.7	0.275	139.6	19.2	30.97	71.13
depth	10-20 cm	sum_exch_bases_mmol_100g	15	9.843	5.861	1.513	59.54	10.04	8.9	11.49	0.0005	20.08	2.735	6.922	12.65
depth	20-30 cm	humidity_pct	15	6.575	4.222	1.09	64.22	6.5	2.68	10.79	1.28	12.39	5.106	4.563	8.575
depth	20-30 cm	humus_pct	15	6.475	3.034	0.7833	46.86	5.69	4.16	7.865	3.17	12.38	5.868	5.08	8.03
depth	20-30 cm	pH	15	7.005	0.3393	0.08761	4.844	7.02	6.8	7.185	6.44	7.68	6.998	6.841	7.168
depth	20-30 cm	total_min_mmol_100g	15	13.45	26.72	6.9	198.7	1.247	0.596	1.734	0.132	82.41	1.673	1.032	27.51
depth	20-30 cm	carbonates_mmol_100g	15	63.05	75.8	19.57	120.2	42.42	30.2	59.38	0.278	268.9	21.62	30.74	104.3
depth	20-30 cm	sum_exch_bases_mmol_100g	15	9.399	5.754	1.486	61.22	10	5.753	11.88	0.0005	18.77	4.155	6.544	12.18
site+depth	Konstantinovka|0-10 cm	humidity_pct	3	1.977	0.2272	0.1312	11.5	1.94	1.855	2.08	1.77	2.22	1.968	1.77	2.22
site+depth	Konstantinovka|0-10 cm	humus_pct	3	5.95	1.236	0.7135	20.77	6	5.345	6.58	4.69	7.16	5.862	4.69	7.16
site+depth	Konstantinovka|0-10 cm	pH	3	6.87	0.05568	0.03215	0.8104	6.88	6.845	6.9	6.81	6.92	6.87	6.81	6.92
site+depth	Konstantinovka|0-10 cm	total_min_mmol_100g	3	1.619	0.9928	0.5732	61.32	1.56	1.109	2.1	0.657	2.64	1.393	0.657	2.64
site+depth	Konstantinovka|0-10 cm	carbonates_mmol_100g	3	64.3	28.23	16.3	43.91	74.38	53.4	80.24	32.41	86.1	59.21	32.41	86.1
site+depth	Konstantinovka|0-10 cm	sum_exch_bases_mmol_100g	3	4.062	7.035	4.062	173.2	0.0005	0.0005	6.093	0.0005	12.19	0.0145	0.0005	12.19
site+depth	Konstantinovka|10-20 cm	humidity_pct	3	2.567	0.6747	0.3895	26.29	2.32	2.185	2.825	2.05	3.33	2.511	2.05	3.33
site+depth	Konstantinovka|10-20 cm	humus_pct	3	5.057	1.256	0.7251	24.84	5.32	4.505	5.74	3.69	6.16	4.945	3.69	6.16
site+depth	Konstantinovka|10-20 cm	pH	3	7.02	0.07937	0.04583	1.131	7.05	6.99	7.065	6.93	7.08	7.02	6.93	7.08
site+depth	Konstantinovka|10-20 cm	total_min_mmol_100g	3	0.989	0.4663	0.2692	47.15	0.765	0.721	1.145	0.677	1.525	0.9244	0.677	1.525
site+depth	Konstantinovka|10-20 cm	carbonates_mmol_100g	3	45.76	27.4	15.82	59.88	30.78	29.95	54.08	29.11	77.38	41.08	29.11	77.38
site+depth	Konstantinovka|10-20 cm	sum_exch_bases_mmol_100g	3	10.92	0.8399	0.4849	7.694	10.55	10.44	11.21	10.32	11.88	10.89	10.32	11.88
site+depth	Konstantinovka|20-30 cm	humidity_pct	3	2.413	0.4636	0.2677	19.21	2.64	2.26	2.68	1.88	2.72	2.381	1.88	2.72
site+depth	Konstantinovka|20-30 cm	humus_pct	3	4.83	1.312	0.7575	27.16	5.21	4.29	5.56	3.37	5.91	4.699	3.37	5.91
site+depth	Konstantinovka|20-30 cm	pH	3	6.94	0.1114	0.06429	1.605	6.92	6.88	6.99	6.84	7.06	6.939	6.84	7.06
site+depth	Konstantinovka|20-30 cm	total_min_mmol_100g	3	1.077	0.3208	0.1852	29.78	1.247	0.977	1.262	0.707	1.277	1.04	0.707	1.277
site+depth	Konstantinovka|20-30 cm	carbonates_mmol_100g	3	37.36	6.554	3.784	17.54	40.64	35.23	41.13	29.81	41.62	36.94	29.81	41.62
site+depth	Konstantinovka|20-30 cm	sum_exch_bases_mmol_100g	3	7.921	6.861	3.961	86.62	11.72	5.859	11.88	0.0005	12.04	0.4132	0.0005	12.04
site+depth	Pertsevka|0-10 cm	humidity_pct	3	5.053	0.8741	0.5047	17.3	5.46	4.755	5.555	4.05	5.65	4.999	4.05	5.65
site+depth	Pertsevka|0-10 cm	humus_pct	3	14.06	3.39	1.957	24.11	14.01	12.36	15.74	10.7	17.48	13.79	10.7	17.48
site+depth	Pertsevka|0-10 cm	pH	3	6.933	0.2219	0.1281	3.2	6.87	6.81	7.025	6.75	7.18	6.931	6.75	7.18
site+depth	Pertsevka|0-10 cm	total_min_mmol_100g	3	4.09	1.646	0.9501	40.24	3.232	3.141	4.61	3.05	5.987	3.893	3.05	5.987
site+depth	Pertsevka|0-10 cm	carbonates_mmol_100g	3	169.4	64.51	37.25	38.09	140.3	132.4	191.8	124.5	243.3	162	124.5	243.3
site+depth	Pertsevka|0-10 cm	sum_exch_bases_mmol_100g	3	17.83	2.644	1.527	14.83	18.16	16.6	19.23	15.04	20.3	17.7	15.04	20.3
site+depth	Pertsevka|10-20 cm	humidity_pct	3	4.653	0.8075	0.4662	17.35	4.49	4.215	5.01	3.94	5.53	4.608	3.94	5.53
site+depth	Pertsevka|10-20 cm	humus_pct	3	12.53	1.732	1	13.82	13.52	12.03	13.53	10.53	13.54	12.45	10.53	13.54
site+depth	Pertsevka|10-20 cm	pH	3	7.123	0.2686	0.1551	3.77	7.01	6.97	7.22	6.93	7.43	7.12	6.93	7.43
site+depth	Pertsevka|10-20 cm	total_min_mmol_100g	3	1.776	1.195	0.69	67.28	1.765	1.176	2.371	0.587	2.977	1.456	0.587	2.977
site+depth	Pertsevka|10-20 cm	carbonates_mmol_100g	3	115.3	21.1	12.18	18.31	104.2	103.1	121.9	102	139.6	114.1	102	139.6
site+depth	Pertsevka|10-20 cm	sum_exch_bases_mmol_100g	3	18.34	1.706	0.985	9.3	18.28	17.48	19.18	16.67	20.08	18.29	16.67	20.08
site+depth	Pertsevka|20-30 cm	humidity_pct	3	4.883	1.821	1.052	37.3	5.24	4.075	5.87	2.91	6.5	4.628	2.91	6.5
site+depth	Pertsevka|20-30 cm	humus_pct	3	11.33	1.593	0.9197	14.06	12.12	10.81	12.25	9.5	12.38	11.25	9.5	12.38
site+depth	Pertsevka|20-30 cm	pH	3	7.05	0.3242	0.1872	4.598	6.99	6.875	7.195	6.76	7.4	7.045	6.76	7.4
site+depth	Pertsevka|20-30 cm	total_min_mmol_100g	3	1.318	0.7216	0.4166	54.76	1.708	1.097	1.734	0.485	1.76	1.134	0.485	1.76
site+depth	Pertsevka|20-30 cm	carbonates_mmol_100g	3	182.6	103.8	59.94	56.87	211.4	139.4	240.2	67.37	268.9	156.5	67.37	268.9
site+depth	Pertsevka|20-30 cm	sum_exch_bases_mmol_100g	3	17.27	2.373	1.37	13.74	18.52	16.53	18.64	14.54	18.77	17.16	14.54	18.77
site+depth	Sergeevka|0-10 cm	humidity_pct	3	4.357	4.188	2.418	96.12	2.24	1.945	5.71	1.65	9.18	3.237	1.65	9.18
site+depth	Sergeevka|0-10 cm	humus_pct	3	6.64	0.8748	0.5051	13.17	7.13	6.38	7.145	5.63	7.16	6.599	5.63	7.16
site+depth	Sergeevka|0-10 cm	pH	3	7.403	0.3595	0.2076	4.856	7.52	7.26	7.605	7	7.69	7.397	7	7.69
site+depth	Sergeevka|0-10 cm	total_min_mmol_100g	3	1.985	1.253	0.7232	63.1	1.458	1.27	2.437	1.082	3.415	1.753	1.082	3.415
site+depth	Sergeevka|0-10 cm	carbonates_mmol_100g	3	71.76	35.96	20.76	50.1	54.45	51.09	83.78	47.74	113.1	66.49	47.74	113.1
site+depth	Sergeevka|0-10 cm	sum_exch_bases_mmol_100g	3	11.53	1.445	0.8341	12.53	12.02	10.96	12.34	9.9	12.66	11.46	9.9	12.66
site+depth	Sergeevka|10-20 cm	humidity_pct	3	3.77	3.941	2.275	104.5	1.54	1.495	4.93	1.45	8.32	2.649	1.45	8.32
site+depth	Sergeevka|10-20 cm	humus_pct	3	4.7	0.5467	0.3156	11.63	4.83	4.465	5	4.1	5.17	4.678	4.1	5.17
site+depth	Sergeevka|10-20 cm	pH	3	7.37	0.2433	0.1405	3.301	7.49	7.29	7.51	7.09	7.53	7.367	7.09	7.53
site+depth	Sergeevka|10-20 cm	total_min_mmol_100g	3	0.989	0.1629	0.09403	16.47	0.935	0.8975	1.054	0.86	1.172	0.9804	0.86	1.172
site+depth	Sergeevka|10-20 cm	carbonates_mmol_100g	3	41.75	5.313	3.067	12.72	40.74	38.88	44.12	37.02	47.5	41.53	37.02	47.5
site+depth	Sergeevka|10-20 cm	sum_exch_bases_mmol_100g	3	10.22	0.803	0.4636	7.856	10.04	9.784	10.57	9.524	11.1	10.2	9.524	11.1
site+depth	Sergeevka|20-30 cm	humidity_pct	3	3.507	3.269	1.888	93.23	1.98	1.63	4.62	1.28	7.26	2.64	1.28	7.26
site+depth	Sergeevka|20-30 cm	humus_pct	3	4.83	0.8502	0.4908	17.6	4.81	4.4	5.25	3.99	5.69	4.78	3.99	5.69
site+depth	Sergeevka|20-30 cm	pH	3	7.287	0.3478	0.2008	4.772	7.16	7.09	7.42	7.02	7.68	7.281	7.02	7.68
site+depth	Sergeevka|20-30 cm	total_min_mmol_100g	3	1.219	0.1412	0.08153	11.58	1.198	1.144	1.284	1.09	1.37	1.214	1.09	1.37
site+depth	Sergeevka|20-30 cm	carbonates_mmol_100g	3	46.47	4.547	2.625	9.784	45.61	44.02	48.5	42.42	51.39	46.33	42.42	51.39
site+depth	Sergeevka|20-30 cm	sum_exch_bases_mmol_100g	3	10.11	0.507	0.2927	5.017	9.928	9.82	10.3	9.712	10.68	10.1	9.712	10.68
site+depth	Background|0-10 cm	humidity_pct	3	6.86	1.875	1.082	27.33	6.18	5.8	7.58	5.42	8.98	6.7	5.42	8.98
site+depth	Background|0-10 cm	humus_pct	3	8.28	0.1058	0.0611	1.278	8.32	8.24	8.34	8.16	8.36	8.28	8.16	8.36
site+depth	Background|0-10 cm	pH	3	6.673	0.3009	0.1737	4.509	6.52	6.5	6.77	6.48	7.02	6.669	6.48	7.02
site+depth	Background|0-10 cm	total_min_mmol_100g	3	0.1307	0.006028	0.00348	4.613	0.13	0.1275	0.1335	0.125	0.137	0.1306	0.125	0.137
site+depth	Background|0-10 cm	carbonates_mmol_100g	3	65.8	10.45	6.035	15.89	65.51	60.51	70.96	55.5	76.4	65.25	55.5	76.4
site+depth	Background|0-10 cm	sum_exch_bases_mmol_100g	3	10.27	1.55	0.895	15.1	10.3	9.5	11.05	8.7	11.8	10.19	8.7	11.8
site+depth	Background|10-20 cm	humidity_pct	3	8.86	1.617	0.9336	18.25	9.33	8.195	9.76	7.06	10.19	8.756	7.06	10.19
site+depth	Background|10-20 cm	humus_pct	3	8.01	0.09165	0.05292	1.144	8.03	7.97	8.06	7.91	8.09	8.01	7.91	8.09
site+depth	Background|10-20 cm	pH	3	6.553	0.2335	0.1348	3.563	6.6	6.45	6.68	6.3	6.76	6.551	6.3	6.76
site+depth	Background|10-20 cm	total_min_mmol_100g	3	0.1447	0.004619	0.002667	3.193	0.142	0.142	0.146	0.142	0.15	0.1446	0.142	0.15
site+depth	Background|10-20 cm	carbonates_mmol_100g	3	46.01	10.65	6.152	23.16	50.1	42.01	52.06	33.92	54.02	45.11	33.92	54.02
site+depth	Background|10-20 cm	sum_exch_bases_mmol_100g	3	8.933	0.05774	0.03333	0.6463	8.9	8.9	8.95	8.9	9	8.933	8.9	9
site+depth	Background|20-30 cm	humidity_pct	3	10.3	2.109	1.218	20.47	10.53	9.31	11.41	8.09	12.29	10.15	8.09	12.29
site+depth	Background|20-30 cm	humus_pct	3	7.82	0.1389	0.08021	1.777	7.75	7.74	7.865	7.73	7.98	7.819	7.73	7.98
site+depth	Background|20-30 cm	pH	3	6.523	0.09074	0.05239	1.391	6.51	6.475	6.565	6.44	6.62	6.523	6.44	6.62
site+depth	Background|20-30 cm	total_min_mmol_100g	3	0.1487	0.02082	0.01202	14	0.142	0.137	0.157	0.132	0.172	0.1477	0.132	0.172
site+depth	Background|20-30 cm	carbonates_mmol_100g	3	48.48	18.51	10.69	38.18	47.27	38.94	57.42	30.6	67.56	46.06	30.6	67.56
site+depth	Background|20-30 cm	sum_exch_bases_mmol_100g	3	9.567	0.9292	0.5364	9.712	10	9.25	10.1	8.5	10.2	9.535	8.5	10.2
site+depth	Rudny City|0-10 cm	humidity_pct	3	17.8	5.376	3.104	30.2	17.93	15.14	20.52	12.36	23.11	17.24	12.36	23.11
site+depth	Rudny City|0-10 cm	humus_pct	3	6.653	1.57	0.9063	23.59	6.94	5.95	7.5	4.96	8.06	6.522	4.96	8.06
site+depth	Rudny City|0-10 cm	pH	3	7.337	0.6117	0.3532	8.338	7.15	6.995	7.585	6.84	8.02	7.32	6.84	8.02
site+depth	Rudny City|0-10 cm	total_min_mmol_100g	3	96.99	13.92	8.034	14.35	96.37	89.88	103.8	83.39	111.2	96.32	83.39	111.2
site+depth	Rudny City|0-10 cm	carbonates_mmol_100g	3	0.4323	0.07731	0.04463	17.88	0.46	0.4025	0.476	0.345	0.492	0.4274	0.345	0.492
site+depth	Rudny City|0-10 cm	sum_exch_bases_mmol_100g	3	2.389	2.234	1.29	93.54	2.737	1.369	3.583	0.0005	4.428	0.1823	0.0005	4.428
site+depth	Rudny City|10-20 cm	humidity_pct	3	11.36	1.16	0.6699	10.22	11.8	10.92	12.02	10.04	12.23	11.32	10.04	12.23
site+depth	Rudny City|10-20 cm	humus_pct	3	3.467	0.4347	0.251	12.54	3.3	3.22	3.63	3.14	3.96	3.449	3.14	3.96
site+depth	Rudny City|10-20 cm	pH	3	6.883	0.05859	0.03383	0.8513	6.86	6.85	6.905	6.84	6.95	6.883	6.84	6.95
site+depth	Rudny City|10-20 cm	total_min_mmol_100g	3	57.68	7.805	4.506	13.53	55.07	53.3	60.77	51.52	66.46	57.34	51.52	66.46
site+depth	Rudny City|10-20 cm	carbonates_mmol_100g	3	0.298	0.02128	0.01229	7.142	0.302	0.2885	0.3095	0.275	0.317	0.2975	0.275	0.317
site+depth	Rudny City|10-20 cm	sum_exch_bases_mmol_100g	3	0.7993	1.384	0.7988	173.1	0.0005	0.0005	1.199	0.0005	2.397	0.008431	0.0005	2.397
site+depth	Rudny City|20-30 cm	humidity_pct	3	11.77	0.6749	0.3896	5.735	11.86	11.46	12.12	11.05	12.39	11.75	11.05	12.39
site+depth	Rudny City|20-30 cm	humus_pct	3	3.56	0.6669	0.385	18.73	3.18	3.175	3.755	3.17	4.33	3.521	3.17	4.33
site+depth	Rudny City|20-30 cm	pH	3	7.227	0.09609	0.05548	1.33	7.21	7.175	7.27	7.14	7.33	7.226	7.14	7.33
site+depth	Rudny City|20-30 cm	total_min_mmol_100g	3	63.47	17.46	10.08	27.5	59.99	54.01	71.2	48.02	82.41	61.92	48.02	82.41
site+depth	Rudny City|20-30 cm	carbonates_mmol_100g	3	0.4013	0.1533	0.08852	38.2	0.353	0.3155	0.463	0.278	0.573	0.3831	0.278	0.573
site+depth	Rudny City|20-30 cm	sum_exch_bases_mmol_100g	3	2.125	1.196	0.6907	56.3	2.606	1.685	2.806	0.763	3.006	1.815	0.763	3.006

## Sheet: Tbl_S4
Table S4. PCA varimax-rotated loadings, variance explained and communalities — full 22-variable model
— Rotated loadings and communalities (full 22-variable model) —
variable	RC1	RC2	RC3	communality_h2
Al_bulk	0.971	-0.127	0.001	0.959
Ca_bulk	0.692	0.354	-0.425	0.7848
Cd_bulk	0.448	0.665	0.086	0.6503
Co_bulk	0.051	0.498	-0.595	0.6046
Cr_bulk	0.699	0.291	0.029	0.5741
Cu_bulk	0.654	0.154	-0.479	0.6809
Fe_bulk	0.857	0.216	-0.219	0.8291
K_bulk	0.907	0.136	0.058	0.8445
Mg_bulk	0.964	0.006	-0.127	0.9455
Mn_bulk	0.831	-0.272	0.18	0.7969
Na_bulk	-0.3	0.831	-0.233	0.8348
Ni_bulk	0.887	0.036	0.117	0.8018
P_bulk	0.106	0.924	-0.132	0.8824
Pb_bulk	0.695	0.057	0.053	0.4891
S_bulk	0.101	0.732	-0.243	0.6051
Zn_bulk	0.418	0.783	0.089	0.7957
humidity_pct	-0.003	-0.428	-0.58	0.5196
humus_pct	-0.064	-0.134	0.584	0.3631
pH	-0.377	0.642	-0.16	0.5799
total_min_mmol_100g	-0.145	0.425	-0.829	0.8889
carbonates_mmol_100g	-0.115	-0.046	0.97	0.9562
sum_exch_bases_mmol_100g	0.016	0.111	0.622	0.3995
— Variance explained (rotated) and communalities — bulk and full models —
model	rotated_component	pct_variance_rotated	cumulative_pct
bulk (16 elements)	RC1	28.3	28.3
bulk (16 elements)	RC2	25.1	53.4
bulk (16 elements)	RC3	24.9	78.3
full (22 variables)	RC1
full (22 variables)	RC2
full (22 variables)	RC3		70.2
Unrotated bulk model: PC1 47.1%, PC2 22.9%, PC3 8.3% (cumulative 78.3%). Communalities per variable are given in Tables S7 / S7-ALL (column communality_h2); Co h2 = 0.56 (bulk), 0.60 (full).

## Sheet: Tbl_S5
Table S5. Risk-model input parameters: exposure (RAGS Part E), oral toxicity values, bioaccessibility distributions
— Deterministic exposure parameters (adult and child) —
Pathway	Parameter	Symbol	Unit	Adult	Child	Source
All pathways	Exposure frequency	EF	d yr⁻¹	350	350	Manuscript §2.5
All pathways	Exposure duration	ED	yr	24	6	Manuscript §2.5
All pathways	Body weight	BW	kg	70	15	Manuscript §2.5
All pathways	Averaging time — non-carcinogenic	AT_nc	d	8760	2190	ED × 365 (US EPA RAGS Part E / RSL default)
All pathways	Averaging time — carcinogenic	AT_ca	d	25550	25550	70 yr × 365 (US EPA RAGS Part E / RSL default)
All pathways	Unit conversion factor	CFu	kg mg⁻¹	1 × 10⁻⁶	1 × 10⁻⁶	US EPA RAGS Part E / RSL default
Ingestion	Soil ingestion rate	IngR	mg d⁻¹	100	200	Manuscript §2.5
Dermal	Exposed skin surface area	SA	cm²	5700	2800	US EPA RAGS Part E / RSL default
Dermal	Soil-to-skin adherence factor	AF	mg cm⁻²	0.07	0.2	US EPA RAGS Part E / RSL default
Dermal	Dermal absorption fraction	ABS	–	0.001	0.001	US EPA RAGS Part E / RSL default (inorganics)
Inhalation	Inhalation rate	InhR	m³ d⁻¹	20	7.6	US EPA RAGS Part E / RSL default
Inhalation	Particulate emission factor	PEF	m³ kg⁻¹	1.36 × 10⁹	1.36 × 10⁹	US EPA RAGS Part E / RSL default
Deterministic point values used in the US EPA RAGS Part E exposure equations of §2.5 (ADD_ing, ADD_derm, ADD_inh).
Dermal (SA, AF, ABS) and inhalation (InhR, PEF) parameters are the standard US EPA RAGS Part E / RSL defaults. The ingestion pathway, which carries ~99% of HI(child) via Co, is fully constrained by the manuscript-stated ingestion parameters (IngR, EF, ED, BW).
— Oral toxicity reference values (RfD and slope factors) —
Element	Oral RfD (mg kg⁻¹ d⁻¹)	RfD source	Oral SF ((mg kg⁻¹ d⁻¹)⁻¹)	SF source	Notes
Co	3 × 10⁻⁴	US EPA PPRTV (EPA/690/R-08/008F)	— (not an oral carcinogen)	—	Sole Co reference dose (§2.5). The Finley et al. biokinetic reassessment [58] is discussed as toxicological uncertainty in §4.4.
Cd	1 × 10⁻³	US EPA IRIS (dietary)	0.54	Cal EPA OEHHA [32]	SF manuscript-stated; RfD from US EPA IRIS.
Cr	3 × 10⁻³ (Cr VI) / 1.5 (Cr III)	US EPA IRIS (Cr III)	0.043 (assumes 10% Cr VI)	Cal EPA OEHHA [32]	SF manuscript-stated (assumes 10% Cr VI); non-carcinogenic HQ uses the Cr(III) RfD.
Cu	4 × 10⁻²	US EPA PPRTV/HEAST	—	—	RfD from US EPA PPRTV/HEAST.
Fe	7 × 10⁻¹	US EPA PPRTV	—	—	RfD from US EPA PPRTV.
Mn	2.4 × 10⁻² (non-dietary) / 1.4 × 10⁻¹ (dietary)	US EPA IRIS (non-dietary)	—	—	RfD from US EPA IRIS (non-dietary soil value).
Ni	2 × 10⁻²	US EPA IRIS (soluble salts)	0.146	Cal EPA OEHHA [32]	SF manuscript-stated; RfD from US EPA IRIS (soluble salts).
Pb	no IRIS oral RfD (IEUBK modelling)	no oral IRIS RfD; provisional value to be specified	7.3 × 10⁻⁴	Cal EPA OEHHA [32]	Pb contributes ~0.8% to HI(child) (§3.5); a provisional oral RfD must be stated and sourced for the reported HQ_Pb.
Zn	3 × 10⁻¹	US EPA IRIS	—	—	RfD from US EPA IRIS.
Oral reference doses (RfD) and oral cancer slope factors (SF) applied in the HQ/HI and CR/TCR calculations of §2.5.
Oral slope factors (Cd, Cr, Ni, Pb) and the Co reference dose are manuscript-stated. Non-carcinogenic RfDs for Cd, Cu, Fe, Ni and Zn are the canonical US EPA IRIS/PPRTV values consistent with the RAGS Part E procedure of §2.5; the Cr (speciation), Mn (dietary vs non-dietary) and provisional Pb RfDs should be confirmed against the model, since the HI element-decomposition percentages (§3.5) depend…
— Oral bioaccessibility factors (BAF) and Monte-Carlo input distributions —
Element	BAF point estimate	BAF literature range	MC distribution	μ_log = ln(point)	σ_log	Source (ref.)
Co	0.2	0.10–0.40	lognormal	-1.60944	0.5	[36]; [37–40]
Pb	0.5	literature range	lognormal	-0.693147	0.4	[41]
Cd	0.45	literature range	lognormal	-0.798508	0.4	[41]
Cr	0.15	literature range	lognormal	-1.89712	0.4	[41]
Ni	0.2	literature range	lognormal	-1.60944	0.4	[40,41]
Cu	0.35	literature range	lognormal	-1.04982	0.4	[41]
Zn	0.5	literature range	lognormal	-0.693147	0.4	[41]
Mn	0.3	literature range	lognormal	-1.20397	0.4	[41]
Fe	1	held fixed	not sampled	—	—	— (negligible contribution)
Oral bioaccessibility factors (BAF) applied to the ingestion pathway and their stochastic Monte-Carlo parameterisation (§2.5, §3.5). All values manuscript-stated.
Monte-Carlo: n = 10 000 iterations; each element's BAF drawn independently from a lognormal with μ_log = ln(point estimate) and the σ_log tabulated; drawn values clipped to [0.01, 1.0]. Fe held fixed at 1.0 (negligible HI contribution). Point estimates and Co range from §2.5/§3.5; σ_log from §2.5.

## Sheet: Tbl_S6
Table S6. Sensitivity of child HI and TCR to RAGS exposure parameters (one-at-a-time)
— HI sensitivity — child —
scenario	multiplier_HI	multiplier_LCR	site	HI_mean	HI_median	HI_max	n_HI>=1	pct_HI>=1	n
baseline	1	1	Konstantinovka	4.5	3.98	9.55	9	100	9
baseline	1	1	Pertsevka	2.86	2.89	3.92	9	100	9
baseline	1	1	Sergeevka	3.41	2.75	9.32	9	100	9
baseline	1	1	Rudny City	7.48	7.98	11.11	9	100	9
IR +30%	1.3	1.3	Konstantinovka	5.86	5.18	12.42	9	100	9
IR +30%	1.3	1.3	Pertsevka	3.72	3.75	5.09	9	100	9
IR +30%	1.3	1.3	Sergeevka	4.43	3.58	12.11	9	100	9
IR +30%	1.3	1.3	Rudny City	9.73	10.38	14.44	9	100	9
IR -30%	0.7	0.7	Konstantinovka	3.15	2.79	6.69	9	100	9
IR -30%	0.7	0.7	Pertsevka	2	2.02	2.74	9	100	9
IR -30%	0.7	0.7	Sergeevka	2.38	1.93	6.52	9	100	9
IR -30%	0.7	0.7	Rudny City	5.24	5.59	7.78	9	100	9
EF +30% (455 d/yr)	1.3	1.3	Konstantinovka	5.86	5.18	12.42	9	100	9
EF +30% (455 d/yr)	1.3	1.3	Pertsevka	3.72	3.75	5.09	9	100	9
EF +30% (455 d/yr)	1.3	1.3	Sergeevka	4.43	3.58	12.11	9	100	9
EF +30% (455 d/yr)	1.3	1.3	Rudny City	9.73	10.38	14.44	9	100	9
EF -30% (245 d/yr)	0.7	0.7	Konstantinovka	3.15	2.79	6.69	9	100	9
EF -30% (245 d/yr)	0.7	0.7	Pertsevka	2	2.02	2.74	9	100	9
EF -30% (245 d/yr)	0.7	0.7	Sergeevka	2.38	1.93	6.52	9	100	9
EF -30% (245 d/yr)	0.7	0.7	Rudny City	5.24	5.59	7.78	9	100	9
BW +15% (17.25 kg child)	0.87	0.87	Konstantinovka	3.92	3.46	8.31	9	100	9
BW +15% (17.25 kg child)	0.87	0.87	Pertsevka	2.49	2.51	3.41	9	100	9
BW +15% (17.25 kg child)	0.87	0.87	Sergeevka	2.96	2.39	8.1	9	100	9
BW +15% (17.25 kg child)	0.87	0.87	Rudny City	6.51	6.94	9.66	9	100	9
BW -15% (12.75 kg child)	1.176	1.176	Konstantinovka	5.3	4.69	11.24	9	100	9
BW -15% (12.75 kg child)	1.176	1.176	Pertsevka	3.36	3.4	4.61	9	100	9
BW -15% (12.75 kg child)	1.176	1.176	Sergeevka	4.01	3.24	10.96	9	100	9
BW -15% (12.75 kg child)	1.176	1.176	Rudny City	8.8	9.39	13.07	9	100	9
ED +30% (7.8 yr)	1	1.3	Konstantinovka	4.5	3.98	9.55	9	100	9
ED +30% (7.8 yr)	1	1.3	Pertsevka	2.86	2.89	3.92	9	100	9
ED +30% (7.8 yr)	1	1.3	Sergeevka	3.41	2.75	9.32	9	100	9
ED +30% (7.8 yr)	1	1.3	Rudny City	7.48	7.98	11.11	9	100	9
ED -30% (4.2 yr)	1	0.7	Konstantinovka	4.5	3.98	9.55	9	100	9
ED -30% (4.2 yr)	1	0.7	Pertsevka	2.86	2.89	3.92	9	100	9
ED -30% (4.2 yr)	1	0.7	Sergeevka	3.41	2.75	9.32	9	100	9
ED -30% (4.2 yr)	1	0.7	Rudny City	7.48	7.98	11.11	9	100	9
combined PESSIMISTIC	1.988	2.585	Konstantinovka	8.96	7.92	19	9	100	9
combined PESSIMISTIC	1.988	2.585	Pertsevka	5.69	5.74	7.79	9	100	9
combined PESSIMISTIC	1.988	2.585	Sergeevka	6.77	5.47	18.52	9	100	9
combined PESSIMISTIC	1.988	2.585	Rudny City	14.88	15.87	22.08	9	100	9
combined OPTIMISTIC	0.426	0.298	Konstantinovka	1.92	1.7	4.07	7	78	9
combined OPTIMISTIC	0.426	0.298	Pertsevka	1.22	1.23	1.67	8	89	9
combined OPTIMISTIC	0.426	0.298	Sergeevka	1.45	1.17	3.97	8	89	9
combined OPTIMISTIC	0.426	0.298	Rudny City	3.19	3.4	4.73	9	100	9
— TCR sensitivity — child —
scenario	multiplier_LCR	site	TCR_mean	TCR_median	TCR_max	pct_>1e-4	pct_>1e-5
baseline	1	Konstantinovka	7.37e-05	7.48e-05	9.61e-05	0	100
baseline	1	Pertsevka	5.77e-05	5.66e-05	8.01e-05	0	100
baseline	1	Sergeevka	6.08e-05	5.03e-05	0.000102	11	100
baseline	1	Rudny City	6.4e-05	5.9e-05	0.000103	11	100
IR +30%	1.3	Konstantinovka	9.58e-05	9.73e-05	0.000125	44	100
IR +30%	1.3	Pertsevka	7.5e-05	7.36e-05	0.000104	11	100
IR +30%	1.3	Sergeevka	7.9e-05	6.54e-05	0.000132	22	100
IR +30%	1.3	Rudny City	8.31e-05	7.66e-05	0.000133	22	100
IR -30%	0.7	Konstantinovka	5.16e-05	5.24e-05	6.73e-05	0	100
IR -30%	0.7	Pertsevka	4.04e-05	3.96e-05	5.61e-05	0	100
IR -30%	0.7	Sergeevka	4.25e-05	3.52e-05	7.11e-05	0	100
IR -30%	0.7	Rudny City	4.48e-05	4.13e-05	7.18e-05	0	100
EF +30% (455 d/yr)	1.3	Konstantinovka	9.58e-05	9.73e-05	0.000125	44	100
EF +30% (455 d/yr)	1.3	Pertsevka	7.5e-05	7.36e-05	0.000104	11	100
EF +30% (455 d/yr)	1.3	Sergeevka	7.9e-05	6.54e-05	0.000132	22	100
EF +30% (455 d/yr)	1.3	Rudny City	8.31e-05	7.66e-05	0.000133	22	100
EF -30% (245 d/yr)	0.7	Konstantinovka	5.16e-05	5.24e-05	6.73e-05	0	100
EF -30% (245 d/yr)	0.7	Pertsevka	4.04e-05	3.96e-05	5.61e-05	0	100
EF -30% (245 d/yr)	0.7	Sergeevka	4.25e-05	3.52e-05	7.11e-05	0	100
EF -30% (245 d/yr)	0.7	Rudny City	4.48e-05	4.13e-05	7.18e-05	0	100
BW +15% (17.25 kg child)	0.87	Konstantinovka	6.41e-05	6.51e-05	8.36e-05	0	100
BW +15% (17.25 kg child)	0.87	Pertsevka	5.02e-05	4.92e-05	6.97e-05	0	100
BW +15% (17.25 kg child)	0.87	Sergeevka	5.28e-05	4.38e-05	8.83e-05	0	100
BW +15% (17.25 kg child)	0.87	Rudny City	5.56e-05	5.13e-05	8.92e-05	0	100
BW -15% (12.75 kg child)	1.176	Konstantinovka	8.67e-05	8.8e-05	0.000113	22	100
BW -15% (12.75 kg child)	1.176	Pertsevka	6.79e-05	6.66e-05	9.42e-05	0	100
BW -15% (12.75 kg child)	1.176	Sergeevka	7.15e-05	5.92e-05	0.000119	11	100
BW -15% (12.75 kg child)	1.176	Rudny City	7.52e-05	6.94e-05	0.000121	22	100
ED +30% (7.8 yr)	1.3	Konstantinovka	9.58e-05	9.73e-05	0.000125	44	100
ED +30% (7.8 yr)	1.3	Pertsevka	7.5e-05	7.36e-05	0.000104	11	100
ED +30% (7.8 yr)	1.3	Sergeevka	7.9e-05	6.54e-05	0.000132	22	100
ED +30% (7.8 yr)	1.3	Rudny City	8.31e-05	7.66e-05	0.000133	22	100
ED -30% (4.2 yr)	0.7	Konstantinovka	5.16e-05	5.24e-05	6.73e-05	0	100
ED -30% (4.2 yr)	0.7	Pertsevka	4.04e-05	3.96e-05	5.61e-05	0	100
ED -30% (4.2 yr)	0.7	Sergeevka	4.25e-05	3.52e-05	7.11e-05	0	100
ED -30% (4.2 yr)	0.7	Rudny City	4.48e-05	4.13e-05	7.18e-05	0	100
combined PESSIMISTIC	2.585	Konstantinovka	0.000191	0.000193	0.000248	100	100
combined PESSIMISTIC	2.585	Pertsevka	0.000149	0.000146	0.000207	89	100
combined PESSIMISTIC	2.585	Sergeevka	0.000157	0.00013	0.000262	100	100
combined PESSIMISTIC	2.585	Rudny City	0.000165	0.000152	0.000265	89	100
combined OPTIMISTIC	0.298	Konstantinovka	2.2e-05	2.23e-05	2.87e-05	0	100
combined OPTIMISTIC	0.298	Pertsevka	1.72e-05	1.69e-05	2.39e-05	0	100
combined OPTIMISTIC	0.298	Sergeevka	1.81e-05	1.5e-05	3.03e-05	0	100
combined OPTIMISTIC	0.298	Rudny City	1.91e-05	1.76e-05	3.06e-05	0	100

## Sheet: Tbl_S7
Table S7. Bioaccessibility-corrected HI and TCR (literature BAF scenarios)
— Bioaccessibility-corrected HI —
scenario	BAF_Co	site	HI_mean	HI_median	HI_max	n_HI>=1	pct_HI>=1
baseline (BAF=100% all)	1	Konstantinovka	4.5	3.98	9.55	9	100
baseline (BAF=100% all)	1	Pertsevka	2.86	2.89	3.92	9	100
baseline (BAF=100% all)	1	Sergeevka	3.41	2.75	9.32	9	100
baseline (BAF=100% all)	1	Rudny City	7.48	7.98	11.11	9	100
LIT low BAF	0.1	Konstantinovka	1.01	0.88	2.11	4	44
LIT low BAF	0.1	Pertsevka	0.65	0.65	0.88	0	0
LIT low BAF	0.1	Sergeevka	0.77	0.63	2.06	1	11
LIT low BAF	0.1	Rudny City	1.65	1.75	2.43	7	78
LIT mid BAF	0.2	Konstantinovka	1.44	1.26	2.98	5	56
LIT mid BAF	0.2	Pertsevka	0.93	0.92	1.26	3	33
LIT mid BAF	0.2	Sergeevka	1.1	0.9	2.92	2	22
LIT mid BAF	0.2	Rudny City	2.34	2.48	3.45	9	100
LIT high BAF	0.4	Konstantinovka	2.22	1.95	4.64	9	100
LIT high BAF	0.4	Pertsevka	1.42	1.42	1.93	8	89
LIT high BAF	0.4	Sergeevka	1.69	1.36	4.53	9	100
LIT high BAF	0.4	Rudny City	3.64	3.86	5.38	9	100
Co-only BAF=20%	0.2	Konstantinovka	1.79	1.57	3.36	9	100
Co-only BAF=20%	0.2	Pertsevka	1.22	1.12	1.54	8	89
Co-only BAF=20%	0.2	Sergeevka	1.4	1.17	3.34	8	89
Co-only BAF=20%	0.2	Rudny City	2.69	2.73	3.8	9	100
Co-only BAF=10%	0.1	Konstantinovka	1.45	1.26	2.59	7	78
Co-only BAF=10%	0.1	Pertsevka	1.01	0.9	1.25	4	44
Co-only BAF=10%	0.1	Sergeevka	1.15	0.98	2.59	3	33
Co-only BAF=10%	0.1	Rudny City	2.09	2.13	2.88	9	100
Co-only BAF=40%	0.4	Konstantinovka	2.47	2.17	4.91	9	100
Co-only BAF=40%	0.4	Pertsevka	1.63	1.57	2.14	9	100
Co-only BAF=40%	0.4	Sergeevka	1.9	1.57	4.83	9	100
Co-only BAF=40%	0.4	Rudny City	3.89	4.05	5.62	9	100
— Bioaccessibility-corrected TCR —
scenario	BAF_Cr	BAF_Ni	site	TCR_mean	TCR_max	pct_>1e-4	pct_>1e-5	pct_>1e-6
baseline (BAF=100%)	1	1	Konstantinovka	7.37e-05	9.61e-05	0	100	100
baseline (BAF=100%)	1	1	Pertsevka	5.77e-05	8.01e-05	0	100	100
baseline (BAF=100%)	1	1	Sergeevka	6.08e-05	0.000102	11	100	100
baseline (BAF=100%)	1	1	Rudny City	6.4e-05	0.000103	11	100	100
LIT low BAF	0.05	0.1	Konstantinovka	6.6e-06	8.8e-06	0	0	100
LIT low BAF	0.05	0.1	Pertsevka	5.21e-06	7.14e-06	0	0	100
LIT low BAF	0.05	0.1	Sergeevka	5.59e-06	9.32e-06	0	0	100
LIT low BAF	0.05	0.1	Rudny City	5.77e-06	9.08e-06	0	0	100
LIT mid BAF	0.15	0.2	Konstantinovka	1.41e-05	1.85e-05	0	100	100
LIT mid BAF	0.15	0.2	Pertsevka	1.11e-05	1.53e-05	0	67	100
LIT mid BAF	0.15	0.2	Sergeevka	1.18e-05	1.96e-05	0	44	100
LIT mid BAF	0.15	0.2	Rudny City	1.23e-05	1.94e-05	0	67	100
LIT high BAF	0.3	0.25	Konstantinovka	2.05e-05	2.62e-05	0	100	100
LIT high BAF	0.3	0.25	Pertsevka	1.62e-05	2.25e-05	0	100	100
LIT high BAF	0.3	0.25	Sergeevka	1.69e-05	2.78e-05	0	100	100
LIT high BAF	0.3	0.25	Rudny City	1.79e-05	2.82e-05	0	89	100

## Sheet: Tbl_S8
Table S8. Monte-Carlo HI (stochastic BAF, 10 000 iterations): per-sample P(HI ≥ 1)
sample_id	site	depth	prob_HI_ge1
pertsevka_p1_d0	Pertsevka	0-10 cm	0.2835
pertsevka_p1_d10	Pertsevka	10-20 cm	0.7485
pertsevka_p1_d20	Pertsevka	20-30 cm	0.463
pertsevka_p2_d0	Pertsevka	0-10 cm	0.5025
pertsevka_p2_d10	Pertsevka	10-20 cm	0.0555
pertsevka_p2_d20	Pertsevka	20-30 cm	0.826
pertsevka_p3_d0	Pertsevka	0-10 cm	0.734
pertsevka_p3_d10	Pertsevka	10-20 cm	0.97
pertsevka_p3_d20	Pertsevka	20-30 cm	0.4085
sergeeva_p1_d0	Sergeevka	0-10 cm	0.28
sergeeva_p1_d10	Sergeevka	10-20 cm	0.517
sergeeva_p1_d20	Sergeevka	20-30 cm	0.112
sergeeva_p2_d0	Sergeevka	0-10 cm	0.7075
sergeeva_p2_d10	Sergeevka	10-20 cm	0.471
sergeeva_p2_d20	Sergeevka	20-30 cm	0.7965
sergeeva_p3_d0	Sergeevka	0-10 cm	1
sergeeva_p3_d10	Sergeevka	10-20 cm	0.5075
sergeeva_p3_d20	Sergeevka	20-30 cm	0.484
konstantinovka_p1_d0	Konstantinovka	0-10 cm	1
konstantinovka_p1_d10	Konstantinovka	10-20 cm	1
konstantinovka_p1_d20	Konstantinovka	20-30 cm	1
konstantinovka_p2_d0	Konstantinovka	0-10 cm	1
konstantinovka_p2_d10	Konstantinovka	10-20 cm	0.1805
konstantinovka_p2_d20	Konstantinovka	20-30 cm	0.524
konstantinovka_p3_d0	Konstantinovka	0-10 cm	0.148
konstantinovka_p3_d10	Konstantinovka	10-20 cm	0.969
konstantinovka_p3_d20	Konstantinovka	20-30 cm	0.685
rudny_p1_d0	Rudny City	0-10 cm	1
rudny_p1_d10	Rudny City	10-20 cm	1
rudny_p1_d20	Rudny City	20-30 cm	1
rudny_p2_d0	Rudny City	0-10 cm	0.9995
rudny_p2_d10	Rudny City	10-20 cm	1
rudny_p2_d20	Rudny City	20-30 cm	1
rudny_p3_d0	Rudny City	0-10 cm	1
rudny_p3_d10	Rudny City	10-20 cm	0.9105
rudny_p3_d20	Rudny City	20-30 cm	1

## Sheet: Tbl_S9
Table S9. Cr(VI)-fraction sensitivity of carcinogenic risk (TCR)
f_Cr(VI)	TCR_Cr	TCR_total	Cr_pct_of_TCR	note
0	0.000e+00	4.220e-05	0	all Cr as Cr(III)
0.05	1.094e-05	5.320e-05	20.6
0.1	2.187e-05	6.410e-05	34.1	baseline
0.2	4.375e-05	8.600e-05	50.9
0.3	6.562e-05	1.078e-04	60.9	plausible arid-soil upper bound

## Sheet: Tbl_S10
Table S10. Statistical tests: normality, variance homogeneity, ANOVA/linear mixed-effects, post-hoc
— Normality — Shapiro–Wilk (raw and log-transformed) —
dataset	variable	group_level	group_value	n	W	p_value	log_W	log_p_value	normal_at_0.05	log_normal_at_0.05
soil_bulk	Al_bulk	all	all	45	0.8888	0.0004326	0.9708	0.3086	0	1
soil_bulk	Al_bulk	site	('Konstantinovka',)	9	0.8043	0.02284	0.8122	0.02815	0	0
soil_bulk	Al_bulk	site	('Pertsevka',)	9	0.9101	0.3169	0.8881	0.1909	1	1
soil_bulk	Al_bulk	site	('Sergeevka',)	9	0.8289	0.04344	0.8549	0.08439	0	1
soil_bulk	Al_bulk	site	('Background',)	9	0.9176	0.3724	0.9328	0.5089	1	1
soil_bulk	Al_bulk	site	('Rudny City',)	9	0.7162	0.002192	0.8227	0.03699	0	0
soil_bulk	Al_bulk	site+depth	Konstantinovka|0-10 cm	3	0.8476	0.2341	0.8217	0.1673	1	1
soil_bulk	Al_bulk	site+depth	Konstantinovka|10-20 cm	3	0.9039	0.3982	0.949	0.5647	1	1
soil_bulk	Al_bulk	site+depth	Konstantinovka|20-30 cm	3	0.7708	0.0465	0.7818	0.07171	0	1
soil_bulk	Al_bulk	site+depth	Pertsevka|0-10 cm	3	0.7504	0.0009712	0.7506	0.001413	0	0
soil_bulk	Al_bulk	site+depth	Pertsevka|10-20 cm	3	0.9597	0.6138	0.9848	0.764	1	1
soil_bulk	Al_bulk	site+depth	Pertsevka|20-30 cm	3	0.8608	0.2697	0.8349	0.2009	1	1
soil_bulk	Al_bulk	site+depth	Sergeevka|0-10 cm	3	0.7831	0.07481	0.8114	0.1421	1	1
soil_bulk	Al_bulk	site+depth	Sergeevka|10-20 cm	3	0.8872	0.346	0.9267	0.4765	1	1
soil_bulk	Al_bulk	site+depth	Sergeevka|20-30 cm	3	0.9987	0.9302	0.9743	0.6926	1	1
soil_bulk	Al_bulk	site+depth	Background|0-10 cm	3	0.9999	0.9855	0.9983	0.9215	1	1
soil_bulk	Al_bulk	site+depth	Background|10-20 cm	3	0.9528	0.5816	0.9541	0.5876	1	1
soil_bulk	Al_bulk	site+depth	Background|20-30 cm	3	0.9916	0.8252	0.9936	0.8472	1	1
soil_bulk	Al_bulk	site+depth	Rudny City|0-10 cm	3	0.8267	0.1799	0.9032	0.3956	1	1
soil_bulk	Al_bulk	site+depth	Rudny City|10-20 cm	3	0.8581	0.2624	0.918	0.4452	1	1
soil_bulk	Al_bulk	site+depth	Rudny City|20-30 cm	3	0.89	0.3542	0.9156	0.4372	1	1
soil_bulk	Ca_bulk	all	all	45	0.6405	2.974e-09	0.8448	2.702e-05	0	0
soil_bulk	Ca_bulk	site	('Konstantinovka',)	9	0.8224	0.03671	0.826	0.04024	0	0
soil_bulk	Ca_bulk	site	('Pertsevka',)	9	0.8358	0.05182	0.9018	0.2627	1	1
soil_bulk	Ca_bulk	site	('Sergeevka',)	9	0.7888	0.01521	0.8357	0.05168	0	1
soil_bulk	Ca_bulk	site	('Background',)	9	0.7955	0.01812	0.8204	0.03486	0	0
soil_bulk	Ca_bulk	site	('Rudny City',)	9	0.7491	0.005288	0.8269	0.0412	0	0
soil_bulk	Ca_bulk	site+depth	Konstantinovka|0-10 cm	3	0.9101	0.4184	0.8712	0.299	1	1
soil_bulk	Ca_bulk	site+depth	Konstantinovka|10-20 cm	3	0.9647	0.639	0.9931	0.8408	1	1
soil_bulk	Ca_bulk	site+depth	Konstantinovka|20-30 cm	3	0.8314	0.1919	0.8677	0.2889	1	1
soil_bulk	Ca_bulk	site+depth	Pertsevka|0-10 cm	3	0.9422	0.5362	0.9526	0.581	1	1
soil_bulk	Ca_bulk	site+depth	Pertsevka|10-20 cm	3	0.8376	0.2077	0.8571	0.2595	1	1
soil_bulk	Ca_bulk	site+depth	Pertsevka|20-30 cm	3	0.9695	0.6648	0.9845	0.7612	1	1
soil_bulk	Ca_bulk	site+depth	Sergeevka|0-10 cm	3	0.7638	0.03062	0.771	0.047	0	0
soil_bulk	Ca_bulk	site+depth	Sergeevka|10-20 cm	3	0.8319	0.1933	0.8493	0.2385	1	1
soil_bulk	Ca_bulk	site+depth	Sergeevka|20-30 cm	3	0.9772	0.7107	0.9906	0.8143	1	1
soil_bulk	Ca_bulk	site+depth	Background|0-10 cm	3	0.9985	0.9259	0.9997	0.9697	1	1
soil_bulk	Ca_bulk	site+depth	Background|10-20 cm	3	0.9792	0.7235	0.9864	0.7764	1	1
soil_bulk	Ca_bulk	site+depth	Background|20-30 cm	3	0.839	0.2114	0.8375	0.2075	1	1
soil_bulk	Ca_bulk	site+depth	Rudny City|0-10 cm	3	0.8378	0.2083	0.8962	0.3735	1	1
soil_bulk	Ca_bulk	site+depth	Rudny City|10-20 cm	3	0.817	0.1557	0.8697	0.2946	1	1
soil_bulk	Ca_bulk	site+depth	Rudny City|20-30 cm	3	0.765	0.03338	0.7709	0.04669	0	0
soil_bulk	Cd_bulk	all	all	45	0.8779	0.0002078	0.9666	0.218	0	1
soil_bulk	Cd_bulk	site	('Konstantinovka',)	9	0.8656	0.1102	0.933	0.5101	1	1
soil_bulk	Cd_bulk	site	('Pertsevka',)	9	0.9573	0.7701	0.9585	0.7822	1	1
soil_bulk	Cd_bulk	site	('Sergeevka',)	9	0.966	0.8589	0.9759	0.9397	1	1
soil_bulk	Cd_bulk	site	('Background',)	9	0.8867	0.1845	0.863	0.1034	1	1
soil_bulk	Cd_bulk	site	('Rudny City',)	9	0.8497	0.07386	0.9409	0.5912	1	1
soil_bulk	Cd_bulk	site+depth	Konstantinovka|0-10 cm	3	0.7788	0.06484	0.7868	0.08343	1	1
soil_bulk	Cd_bulk	site+depth	Konstantinovka|10-20 cm	3	0.853	0.2485	0.8352	0.2016	1	1
soil_bulk	Cd_bulk	site+depth	Konstantinovka|20-30 cm	3	0.7621	0.02689	0.7636	0.03028	0	0
soil_bulk	Cd_bulk	site+depth	Pertsevka|0-10 cm	3	0.9359	0.5112	0.9653	0.6421	1	1
soil_bulk	Cd_bulk	site+depth	Pertsevka|10-20 cm	3	0.8761	0.313	0.8931	0.3639	1	1
soil_bulk	Cd_bulk	site+depth	Pertsevka|20-30 cm	3	0.9798	0.7279	0.9966	0.8879	1	1
soil_bulk	Cd_bulk	site+depth	Sergeevka|0-10 cm	3	0.9698	0.6665	0.9886	0.7955	1	1
soil_bulk	Cd_bulk	site+depth	Sergeevka|10-20 cm	3	0.9512	0.5745	0.9794	0.7251	1	1
soil_bulk	Cd_bulk	site+depth	Sergeevka|20-30 cm	3	0.8532	0.249	0.8718	0.3006	1	1
soil_bulk	Cd_bulk	site+depth	Background|0-10 cm	3	0.877	0.3156	0.8785	0.3201	1	1
soil_bulk	Cd_bulk	site+depth	Background|10-20 cm	3	0.9597	0.6141	0.9618	0.6243	1	1
soil_bulk	Cd_bulk	site+depth	Background|20-30 cm	3	0.9994	0.9525	0.9954	0.8709	1	1
soil_bulk	Cd_bulk	site+depth	Rudny City|0-10 cm	3	0.9864	0.777	0.9688	0.6611	1	1
soil_bulk	Cd_bulk	site+depth	Rudny City|10-20 cm	3	0.932	0.4963	0.9611	0.621	1	1
soil_bulk	Cd_bulk	site+depth	Rudny City|20-30 cm	3	0.9962	0.8822	0.9874	0.7851	1	1
soil_bulk	Co_bulk	all	all	45	0.7577	3.153e-07	0.909	0.001825	0	0
soil_bulk	Co_bulk	site	('Konstantinovka',)	9	0.9083	0.3039	0.9607	0.8054	1	1
soil_bulk	Co_bulk	site	('Pertsevka',)	9	0.9148	0.3509	0.8264	0.04066	1	0
soil_bulk	Co_bulk	site	('Sergeevka',)	9	0.5432	2.06e-05	0.7145	0.002097	0	0
soil_bulk	Co_bulk	site	('Background',)	9	0.933	0.51	0.8664	0.1125	1	1
soil_bulk	Co_bulk	site	('Rudny City',)	9	0.9202	0.394	0.8592	0.09396	1	1
soil_bulk	Co_bulk	site+depth	Konstantinovka|0-10 cm	3	0.8748	0.3092	0.8288	0.1854	1	1
soil_bulk	Co_bulk	site+depth	Konstantinovka|10-20 cm	3	0.9974	0.9027	0.9786	0.7199	1	1
soil_bulk	Co_bulk	site+depth	Konstantinovka|20-30 cm	3	0.7759	0.05819	0.8027	0.121	1	1
soil_bulk	Co_bulk	site+depth	Pertsevka|0-10 cm	3	0.9795	0.7255	0.9863	0.7764	1	1
soil_bulk	Co_bulk	site+depth	Pertsevka|10-20 cm	3	0.9483	0.5619	0.8933	0.3646	1	1
soil_bulk	Co_bulk	site+depth	Pertsevka|20-30 cm	3	0.9982	0.9182	0.999	0.9398	1	1
soil_bulk	Co_bulk	site+depth	Sergeevka|0-10 cm	3	0.8397	0.2134	0.9141	0.4319	1	1
soil_bulk	Co_bulk	site+depth	Sergeevka|10-20 cm	3	0.9976	0.9068	0.9989	0.9371	1	1
soil_bulk	Co_bulk	site+depth	Sergeevka|20-30 cm	3	0.787	0.08388	0.7813	0.07062	1	1
soil_bulk	Co_bulk	site+depth	Background|0-10 cm	3	0.871	0.2984	0.8586	0.2637	1	1
soil_bulk	Co_bulk	site+depth	Background|10-20 cm	3	0.9907	0.815	0.9592	0.6117	1	1
soil_bulk	Co_bulk	site+depth	Background|20-30 cm	3	0.9904	0.8122	0.9867	0.7796	1	1
soil_bulk	Co_bulk	site+depth	Rudny City|0-10 cm	3	0.9293	0.4859	0.9891	0.8005	1	1
soil_bulk	Co_bulk	site+depth	Rudny City|10-20 cm	3	0.9478	0.5597	0.8766	0.3145	1	1
soil_bulk	Co_bulk	site+depth	Rudny City|20-30 cm	3	0.9998	0.9722	0.9984	0.9227	1	1
soil_bulk	Cr_bulk	all	all	45	0.9669	0.2234	0.98	0.6198	1	1
soil_bulk	Cr_bulk	site	('Konstantinovka',)	9	0.8814	0.1626	0.9025	0.2671	1	1
soil_bulk	Cr_bulk	site	('Pertsevka',)	9	0.8418	0.06045	0.8754	0.1405	1	1
soil_bulk	Cr_bulk	site	('Sergeevka',)	9	0.8518	0.07809	0.9056	0.2861	1	1
soil_bulk	Cr_bulk	site	('Background',)	9	0.9295	0.4768	0.9472	0.6593	1	1
soil_bulk	Cr_bulk	site	('Rudny City',)	9	0.986	0.9879	0.9544	0.738	1	1
soil_bulk	Cr_bulk	site+depth	Konstantinovka|0-10 cm	3	0.9999	0.9776	0.9995	0.9565	1	1
soil_bulk	Cr_bulk	site+depth	Konstantinovka|10-20 cm	3	0.9885	0.7947	0.9941	0.8538	1	1
soil_bulk	Cr_bulk	site+depth	Konstantinovka|20-30 cm	3	0.9564	0.5984	0.9596	0.6136	1	1
soil_bulk	Cr_bulk	site+depth	Pertsevka|0-10 cm	3	0.8232	0.1711	0.8641	0.2789	1	1
soil_bulk	Cr_bulk	site+depth	Pertsevka|10-20 cm	3	0.7963	0.1057	0.8082	0.1343	1	1
soil_bulk	Cr_bulk	site+depth	Pertsevka|20-30 cm	3	0.829	0.1858	0.8637	0.2777	1	1
soil_bulk	Cr_bulk	site+depth	Sergeevka|0-10 cm	3	0.9218	0.4588	0.959	0.6108	1	1
soil_bulk	Cr_bulk	site+depth	Sergeevka|10-20 cm	3	0.7577	0.01705	0.7572	0.01588	0	0
soil_bulk	Cr_bulk	site+depth	Sergeevka|20-30 cm	3	0.9291	0.4853	0.9517	0.5767	1	1
soil_bulk	Cr_bulk	site+depth	Background|0-10 cm	3	0.9932	0.8425	0.9873	0.784	1	1
soil_bulk	Cr_bulk	site+depth	Background|10-20 cm	3	0.9851	0.7659	0.9833	0.7526	1	1
soil_bulk	Cr_bulk	site+depth	Background|20-30 cm	3	0.9842	0.7595	0.986	0.7736	1	1
soil_bulk	Cr_bulk	site+depth	Rudny City|0-10 cm	3	0.9977	0.9094	0.9882	0.7922	1	1
soil_bulk	Cr_bulk	site+depth	Rudny City|10-20 cm	3	0.9996	0.9605	0.9967	0.8904	1	1
soil_bulk	Cr_bulk	site+depth	Rudny City|20-30 cm	3	0.9993	0.9505	0.9997	0.9683	1	1
soil_bulk	Cu_bulk	all	all	45	0.8638	8.454e-05	0.9739	0.3986	0	1
soil_bulk	Cu_bulk	site	('Konstantinovka',)	9	0.9029	0.2694	0.9173	0.3702	1	1
soil_bulk	Cu_bulk	site	('Pertsevka',)	9	0.9117	0.3278	0.9389	0.5703	1	1
soil_bulk	Cu_bulk	site	('Sergeevka',)	9	0.8136	0.02917	0.824	0.03819	0	0
soil_bulk	Cu_bulk	site	('Background',)	9	0.8789	0.1528	0.9088	0.3073	1	1
soil_bulk	Cu_bulk	site	('Rudny City',)	9	0.8877	0.1889	0.9387	0.5684	1	1
soil_bulk	Cu_bulk	site+depth	Konstantinovka|0-10 cm	3	0.9995	0.9569	0.9821	0.7437	1	1
soil_bulk	Cu_bulk	site+depth	Konstantinovka|10-20 cm	3	0.9904	0.8128	0.9991	0.9418	1	1
soil_bulk	Cu_bulk	site+depth	Konstantinovka|20-30 cm	3	0.7952	0.103	0.8171	0.156	1	1
soil_bulk	Cu_bulk	site+depth	Pertsevka|0-10 cm	3	0.9208	0.4551	0.9387	0.5221	1	1
soil_bulk	Cu_bulk	site+depth	Pertsevka|10-20 cm	3	0.7691	0.04271	0.7731	0.05179	0	1
soil_bulk	Cu_bulk	site+depth	Pertsevka|20-30 cm	3	0.9977	0.909	0.9996	0.9609	1	1
soil_bulk	Cu_bulk	site+depth	Sergeevka|0-10 cm	3	0.7784	0.06384	0.7923	0.09614	1	1
soil_bulk	Cu_bulk	site+depth	Sergeevka|10-20 cm	3	0.7555	0.01224	0.7577	0.01712	0	0
soil_bulk	Cu_bulk	site+depth	Sergeevka|20-30 cm	3	0.9843	0.7603	0.9985	0.927	1	1
soil_bulk	Cu_bulk	site+depth	Background|0-10 cm	3	0.8738	0.3063	0.8849	0.339	1	1
soil_bulk	Cu_bulk	site+depth	Background|10-20 cm	3	0.7765	0.05944	0.7781	0.06324	1	1
soil_bulk	Cu_bulk	site+depth	Background|20-30 cm	3	0.9926	0.8353	0.9893	0.8022	1	1
soil_bulk	Cu_bulk	site+depth	Rudny City|0-10 cm	3	0.9727	0.683	0.9974	0.9018	1	1
soil_bulk	Cu_bulk	site+depth	Rudny City|10-20 cm	3	0.8807	0.3266	0.905	0.4017	1	1
soil_bulk	Cu_bulk	site+depth	Rudny City|20-30 cm	3	0.8783	0.3194	0.931	0.4925	1	1
soil_bulk	Fe_bulk	all	all	45	0.9644	0.179	0.9894	0.9499	1	1
soil_bulk	Fe_bulk	site	('Konstantinovka',)	9	0.9294	0.4756	0.9264	0.4482	1	1
soil_bulk	Fe_bulk	site	('Pertsevka',)	9	0.8517	0.07778	0.8675	0.1155	1	1
soil_bulk	Fe_bulk	site	('Sergeevka',)	9	0.8665	0.1128	0.9041	0.2765	1	1
soil_bulk	Fe_bulk	site	('Background',)	9	0.8961	0.2302	0.9055	0.2857	1	1
soil_bulk	Fe_bulk	site	('Rudny City',)	9	0.9112	0.3243	0.9165	0.3641	1	1
soil_bulk	Fe_bulk	site+depth	Konstantinovka|0-10 cm	3	0.8498	0.24	0.8609	0.2702	1	1
soil_bulk	Fe_bulk	site+depth	Konstantinovka|10-20 cm	3	0.7612	0.02494	0.7597	0.02154	0	0
soil_bulk	Fe_bulk	site+depth	Konstantinovka|20-30 cm	3	0.8579	0.2619	0.8704	0.2966	1	1
soil_bulk	Fe_bulk	site+depth	Pertsevka|0-10 cm	3	0.7849	0.07891	0.7961	0.1053	1	1
soil_bulk	Fe_bulk	site+depth	Pertsevka|10-20 cm	3	0.8987	0.3815	0.9158	0.4378	1	1
soil_bulk	Fe_bulk	site+depth	Pertsevka|20-30 cm	3	0.8439	0.2244	0.8665	0.2855	1	1
soil_bulk	Fe_bulk	site+depth	Sergeevka|0-10 cm	3	0.883	0.3333	0.9087	0.4138	1	1
soil_bulk	Fe_bulk	site+depth	Sergeevka|10-20 cm	3	0.8924	0.3617	0.9035	0.3966	1	1
soil_bulk	Fe_bulk	site+depth	Sergeevka|20-30 cm	3	0.817	0.1558	0.8287	0.1851	1	1
soil_bulk	Fe_bulk	site+depth	Background|0-10 cm	3	0.8718	0.3006	0.8769	0.3154	1	1
soil_bulk	Fe_bulk	site+depth	Background|10-20 cm	3	0.8072	0.1318	0.8058	0.1285	1	1
soil_bulk	Fe_bulk	site+depth	Background|20-30 cm	3	0.9902	0.8107	0.9944	0.8568	1	1
soil_bulk	Fe_bulk	site+depth	Rudny City|0-10 cm	3	0.9988	0.9336	0.9848	0.764	1	1
soil_bulk	Fe_bulk	site+depth	Rudny City|10-20 cm	3	0.8475	0.2337	0.8728	0.3036	1	1
soil_bulk	Fe_bulk	site+depth	Rudny City|20-30 cm	3	0.8507	0.2423	0.835	0.2012	1	1
soil_bulk	K_bulk	all	all	45	0.9775	0.5231	0.9789	0.5764	1	1
soil_bulk	K_bulk	site	('Konstantinovka',)	9	0.9483	0.6716	0.9435	0.6197	1	1
soil_bulk	K_bulk	site	('Pertsevka',)	9	0.9073	0.2976	0.9019	0.2632	1	1
soil_bulk	K_bulk	site	('Sergeevka',)	9	0.7995	0.02017	0.8652	0.1091	0	1
soil_bulk	K_bulk	site	('Background',)	9	0.9125	0.3334	0.9352	0.5321	1	1
soil_bulk	K_bulk	site	('Rudny City',)	9	0.927	0.4535	0.9722	0.9128	1	1
soil_bulk	K_bulk	site+depth	Konstantinovka|0-10 cm	3	0.8618	0.2724	0.8763	0.3135	1	1
soil_bulk	K_bulk	site+depth	Konstantinovka|10-20 cm	3	0.9002	0.3861	0.881	0.3275	1	1
soil_bulk	K_bulk	site+depth	Konstantinovka|20-30 cm	3	0.7832	0.07507	0.7898	0.0904	1	1
soil_bulk	K_bulk	site+depth	Pertsevka|0-10 cm	3	0.8224	0.1692	0.87	0.2954	1	1
soil_bulk	K_bulk	site+depth	Pertsevka|10-20 cm	3	0.9229	0.4625	0.8982	0.3797	1	1
soil_bulk	K_bulk	site+depth	Pertsevka|20-30 cm	3	0.9808	0.7346	1	0.9906	1	1
soil_bulk	K_bulk	site+depth	Sergeevka|0-10 cm	3	0.8199	0.1628	0.8603	0.2684	1	1
soil_bulk	K_bulk	site+depth	Sergeevka|10-20 cm	3	0.9702	0.6684	0.9852	0.7667	1	1
soil_bulk	K_bulk	site+depth	Sergeevka|20-30 cm	3	0.9231	0.4633	0.9621	0.6259	1	1
soil_bulk	K_bulk	site+depth	Background|0-10 cm	3	0.9833	0.7523	0.9742	0.6918	1	1
soil_bulk	K_bulk	site+depth	Background|10-20 cm	3	0.9403	0.5285	0.9373	0.5166	1	1
soil_bulk	K_bulk	site+depth	Background|20-30 cm	3	0.9997	0.9691	0.9991	0.9432	1	1
soil_bulk	K_bulk	site+depth	Rudny City|0-10 cm	3	0.9834	0.7529	0.9983	0.9224	1	1
soil_bulk	K_bulk	site+depth	Rudny City|10-20 cm	3	0.9854	0.7688	0.9994	0.9518	1	1
soil_bulk	K_bulk	site+depth	Rudny City|20-30 cm	3	0.9558	0.5953	0.9822	0.7442	1	1
soil_bulk	Mg_bulk	all	all	45	0.8993	0.0008997	0.9638	0.1709	0	1
soil_bulk	Mg_bulk	site	('Konstantinovka',)	9	0.8758	0.1417	0.8706	0.1249	1	1
soil_bulk	Mg_bulk	site	('Pertsevka',)	9	0.8723	0.13	0.8762	0.1432	1	1
soil_bulk	Mg_bulk	site	('Sergeevka',)	9	0.8154	0.03061	0.8359	0.05201	0	1
soil_bulk	Mg_bulk	site	('Background',)	9	0.8953	0.2261	0.904	0.2764	1	1
soil_bulk	Mg_bulk	site	('Rudny City',)	9	0.8095	0.02621	0.8963	0.2314	0	1
soil_bulk	Mg_bulk	site+depth	Konstantinovka|0-10 cm	3	0.788	0.08621	0.7823	0.07284	1	1
soil_bulk	Mg_bulk	site+depth	Konstantinovka|10-20 cm	3	0.9983	0.9207	0.9912	0.8209	1	1
soil_bulk	Mg_bulk	site+depth	Konstantinovka|20-30 cm	3	0.8587	0.264	0.8817	0.3294	1	1
soil_bulk	Mg_bulk	site+depth	Pertsevka|0-10 cm	3	0.836	0.2036	0.8684	0.2909	1	1
soil_bulk	Mg_bulk	site+depth	Pertsevka|10-20 cm	3	0.8879	0.3478	0.8665	0.2855	1	1
soil_bulk	Mg_bulk	site+depth	Pertsevka|20-30 cm	3	0.9939	0.8503	0.9997	0.9684	1	1
soil_bulk	Mg_bulk	site+depth	Sergeevka|0-10 cm	3	0.8029	0.1215	0.8313	0.1915	1	1
soil_bulk	Mg_bulk	site+depth	Sergeevka|10-20 cm	3	0.7778	0.06242	0.7851	0.07945	1	1
soil_bulk	Mg_bulk	site+depth	Sergeevka|20-30 cm	3	0.9966	0.8887	0.9975	0.9049	1	1
soil_bulk	Mg_bulk	site+depth	Background|0-10 cm	3	0.8416	0.2182	0.847	0.2323	1	1
soil_bulk	Mg_bulk	site+depth	Background|10-20 cm	3	0.9845	0.7614	0.982	0.743	1	1
soil_bulk	Mg_bulk	site+depth	Background|20-30 cm	3	0.988	0.7907	0.9822	0.7441	1	1
soil_bulk	Mg_bulk	site+depth	Rudny City|0-10 cm	3	0.9241	0.4669	0.9828	0.7489	1	1
soil_bulk	Mg_bulk	site+depth	Rudny City|10-20 cm	3	0.7931	0.09818	0.8139	0.1481	1	1
soil_bulk	Mg_bulk	site+depth	Rudny City|20-30 cm	3	0.921	0.4558	0.9498	0.5685	1	1
soil_bulk	Mn_bulk	all	all	45	0.8958	0.0007009	0.9098	0.001941	0	0
soil_bulk	Mn_bulk	site	('Konstantinovka',)	9	0.858	0.09111	0.8658	0.1108	1	1
soil_bulk	Mn_bulk	site	('Pertsevka',)	9	0.9293	0.4749	0.9629	0.8279	1	1
soil_bulk	Mn_bulk	site	('Sergeevka',)	9	0.8239	0.03811	0.8514	0.07721	0	1
soil_bulk	Mn_bulk	site	('Background',)	9	0.9694	0.8894	0.9712	0.9048	1	1
soil_bulk	Mn_bulk	site	('Rudny City',)	9	0.9261	0.4452	0.9444	0.6289	1	1
soil_bulk	Mn_bulk	site+depth	Konstantinovka|0-10 cm	3	0.804	0.124	0.7923	0.09624	1	1
soil_bulk	Mn_bulk	site+depth	Konstantinovka|10-20 cm	3	0.9467	0.555	0.9773	0.711	1	1
soil_bulk	Mn_bulk	site+depth	Konstantinovka|20-30 cm	3	0.7836	0.07595	0.7966	0.1063	1	1
soil_bulk	Mn_bulk	site+depth	Pertsevka|0-10 cm	3	0.9775	0.7124	0.9887	0.7969	1	1
soil_bulk	Mn_bulk	site+depth	Pertsevka|10-20 cm	3	0.8085	0.135	0.8199	0.1629	1	1
soil_bulk	Mn_bulk	site+depth	Pertsevka|20-30 cm	3	0.9903	0.8115	0.9983	0.9219	1	1
soil_bulk	Mn_bulk	site+depth	Sergeevka|0-10 cm	3	0.8173	0.1565	0.8497	0.2396	1	1
soil_bulk	Mn_bulk	site+depth	Sergeevka|10-20 cm	3	0.7504	0.0009686	0.7506	0.001305	0	0
soil_bulk	Mn_bulk	site+depth	Sergeevka|20-30 cm	3	0.9947	0.8607	1	0.996	1	1
soil_bulk	Mn_bulk	site+depth	Background|0-10 cm	3	0.9885	0.795	0.9852	0.7672	1	1
soil_bulk	Mn_bulk	site+depth	Background|10-20 cm	3	0.8675	0.2884	0.8663	0.2852	1	1
soil_bulk	Mn_bulk	site+depth	Background|20-30 cm	3	0.8639	0.2783	0.8705	0.297	1	1
soil_bulk	Mn_bulk	site+depth	Rudny City|0-10 cm	3	0.8427	0.2211	0.8687	0.2918	1	1
soil_bulk	Mn_bulk	site+depth	Rudny City|10-20 cm	3	0.7799	0.06739	0.7855	0.0804	1	1
soil_bulk	Mn_bulk	site+depth	Rudny City|20-30 cm	3	0.9316	0.4948	0.9154	0.4364	1	1
soil_bulk	Na_bulk	all	all	36	0.9101	0.006526	0.9629	0.2632	0	1
soil_bulk	Na_bulk	site	('Konstantinovka',)	9	0.8192	0.03377	0.8283	0.04269	0	0
soil_bulk	Na_bulk	site	('Pertsevka',)	9	0.826	0.04023	0.8663	0.1122	0	1
soil_bulk	Na_bulk	site	('Sergeevka',)	9	0.7823	0.0128	0.8564	0.0876	0	1
soil_bulk	Na_bulk	site	('Background',)	0
soil_bulk	Na_bulk	site	('Rudny City',)	9	0.9547	0.7415	0.961	0.8083	1	1
soil_bulk	Na_bulk	site+depth	Konstantinovka|0-10 cm	3	0.8831	0.3334	0.8408	0.2162	1	1
soil_bulk	Na_bulk	site+depth	Konstantinovka|10-20 cm	3	0.7645	0.03235	0.7719	0.04901	0	0
soil_bulk	Na_bulk	site+depth	Konstantinovka|20-30 cm	3	0.7728	0.05107	0.7868	0.08346	1	1
soil_bulk	Na_bulk	site+depth	Pertsevka|0-10 cm	3	0.8258	0.1778	0.8299	0.1881	1	1
soil_bulk	Na_bulk	site+depth	Pertsevka|10-20 cm	3	0.756	0.01322	0.7545	0.009916	0	0
soil_bulk	Na_bulk	site+depth	Pertsevka|20-30 cm	3	0.9547	0.5904	0.9668	0.6503	1	1
soil_bulk	Na_bulk	site+depth	Sergeevka|0-10 cm	3	0.8001	0.1148	0.831	0.1908	1	1
soil_bulk	Na_bulk	site+depth	Sergeevka|10-20 cm	3	0.7735	0.05259	0.7776	0.06197	1	1
soil_bulk	Na_bulk	site+depth	Sergeevka|20-30 cm	3	0.9444	0.5452	0.972	0.6789	1	1
soil_bulk	Na_bulk	site+depth	Background|0-10 cm	0
soil_bulk	Na_bulk	site+depth	Background|10-20 cm	0
soil_bulk	Na_bulk	site+depth	Background|20-30 cm	0
soil_bulk	Na_bulk	site+depth	Rudny City|0-10 cm	3	0.9985	0.9254	0.9991	0.9412	1	1
soil_bulk	Na_bulk	site+depth	Rudny City|10-20 cm	3	0.9798	0.7279	0.9916	0.8251	1	1
soil_bulk	Na_bulk	site+depth	Rudny City|20-30 cm	3	0.782	0.07214	0.786	0.08148	1	1
soil_bulk	Ni_bulk	all	all	45	0.9521	0.0612	0.9835	0.762	1	1
soil_bulk	Ni_bulk	site	('Konstantinovka',)	9	0.9624	0.823	0.9682	0.8793	1	1
soil_bulk	Ni_bulk	site	('Pertsevka',)	9	0.9216	0.4054	0.9461	0.6472	1	1
soil_bulk	Ni_bulk	site	('Sergeevka',)	9	0.8631	0.1036	0.9096	0.3134	1	1
soil_bulk	Ni_bulk	site	('Background',)	9	0.9122	0.3319	0.9293	0.4746	1	1
soil_bulk	Ni_bulk	site	('Rudny City',)	9	0.8322	0.04727	0.9084	0.3049	0	1
soil_bulk	Ni_bulk	site+depth	Konstantinovka|0-10 cm	3	0.8319	0.1932	0.8162	0.1538	1	1
soil_bulk	Ni_bulk	site+depth	Konstantinovka|10-20 cm	3	0.8779	0.3181	0.8955	0.3712	1	1
soil_bulk	Ni_bulk	site+depth	Konstantinovka|20-30 cm	3	0.9356	0.5101	0.9751	0.6977	1	1
soil_bulk	Ni_bulk	site+depth	Pertsevka|0-10 cm	3	0.9804	0.7316	0.964	0.6354	1	1
soil_bulk	Ni_bulk	site+depth	Pertsevka|10-20 cm	3	0.9798	0.7279	0.9967	0.8895	1	1
soil_bulk	Ni_bulk	site+depth	Pertsevka|20-30 cm	3	0.9844	0.7608	0.9991	0.9437	1	1
soil_bulk	Ni_bulk	site+depth	Sergeevka|0-10 cm	3	0.8323	0.1942	0.8763	0.3137	1	1
soil_bulk	Ni_bulk	site+depth	Sergeevka|10-20 cm	3	0.9235	0.4648	0.9505	0.5716	1	1
soil_bulk	Ni_bulk	site+depth	Sergeevka|20-30 cm	3	0.942	0.5355	0.9105	0.4198	1	1
soil_bulk	Ni_bulk	site+depth	Background|0-10 cm	3	0.9996	0.9635	0.9989	0.9364	1	1
soil_bulk	Ni_bulk	site+depth	Background|10-20 cm	3	0.9813	0.7377	0.9842	0.7589	1	1
soil_bulk	Ni_bulk	site+depth	Background|20-30 cm	3	0.8882	0.3489	0.8955	0.3712	1	1
soil_bulk	Ni_bulk	site+depth	Rudny City|0-10 cm	3	0.94	0.5273	0.988	0.7903	1	1
soil_bulk	Ni_bulk	site+depth	Rudny City|10-20 cm	3	0.8656	0.2832	0.9001	0.3858	1	1
soil_bulk	Ni_bulk	site+depth	Rudny City|20-30 cm	3	0.9346	0.506	0.9494	0.5668	1	1
soil_bulk	P_bulk	all	all	45	0.9441	0.03062	0.9775	0.5213	0	1
soil_bulk	P_bulk	site	('Konstantinovka',)	9	0.9241	0.4275	0.9261	0.4449	1	1
soil_bulk	P_bulk	site	('Pertsevka',)	9	0.8679	0.1168	0.9118	0.3284	1	1
soil_bulk	P_bulk	site	('Sergeevka',)	9	0.7852	0.01383	0.8237	0.03793	0	0
soil_bulk	P_bulk	site	('Background',)	9	0.9434	0.6181	0.9587	0.7849	1	1
soil_bulk	P_bulk	site	('Rudny City',)	9	0.8675	0.1155	0.9171	0.3691	1	1
soil_bulk	P_bulk	site+depth	Konstantinovka|0-10 cm	3	0.9983	0.9213	0.9991	0.9423	1	1
soil_bulk	P_bulk	site+depth	Konstantinovka|10-20 cm	3	0.9966	0.8889	0.9966	0.8878	1	1
soil_bulk	P_bulk	site+depth	Konstantinovka|20-30 cm	3	0.8822	0.3308	0.933	0.4999	1	1
soil_bulk	P_bulk	site+depth	Pertsevka|0-10 cm	3	0.9265	0.4756	0.9342	0.5046	1	1
soil_bulk	P_bulk	site+depth	Pertsevka|10-20 cm	3	0.785	0.07917	0.7915	0.09435	1	1
soil_bulk	P_bulk	site+depth	Pertsevka|20-30 cm	3	0.9843	0.7604	0.9933	0.8434	1	1
soil_bulk	P_bulk	site+depth	Sergeevka|0-10 cm	3	0.8007	0.1161	0.8125	0.1447	1	1
soil_bulk	P_bulk	site+depth	Sergeevka|10-20 cm	3	0.7862	0.08207	0.7923	0.09622	1	1
soil_bulk	P_bulk	site+depth	Sergeevka|20-30 cm	3	0.9843	0.7604	0.9872	0.7839	1	1
soil_bulk	P_bulk	site+depth	Background|0-10 cm	3	0.8718	0.3007	0.8779	0.3184	1	1
soil_bulk	P_bulk	site+depth	Background|10-20 cm	3	0.9989	0.9376	0.9993	0.9483	1	1
soil_bulk	P_bulk	site+depth	Background|20-30 cm	3	0.9283	0.4823	0.9341	0.5041	1	1
soil_bulk	P_bulk	site+depth	Rudny City|0-10 cm	3	0.7853	0.07984	0.8044	0.1251	1	1
soil_bulk	P_bulk	site+depth	Rudny City|10-20 cm	3	0.9659	0.6453	0.9813	0.7379	1	1
soil_bulk	P_bulk	site+depth	Rudny City|20-30 cm	3	0.9976	0.9057	0.9999	0.9819	1	1
soil_bulk	Pb_bulk	all	all	45	0.8157	5.377e-06	0.9398	0.02123	0	0
soil_bulk	Pb_bulk	site	('Konstantinovka',)	9	0.8698	0.1222	0.923	0.4176	1	1
soil_bulk	Pb_bulk	site	('Pertsevka',)	9	0.9143	0.347	0.9163	0.3626	1	1
soil_bulk	Pb_bulk	site	('Sergeevka',)	9	0.9407	0.5889	0.9666	0.864	1	1
soil_bulk	Pb_bulk	site	('Background',)	9	0.9787	0.9575	0.9844	0.983	1	1
soil_bulk	Pb_bulk	site	('Rudny City',)	9	0.8364	0.05267	0.942	0.6036	1	1
soil_bulk	Pb_bulk	site+depth	Konstantinovka|0-10 cm	3	0.9258	0.4732	0.9489	0.5647	1	1
soil_bulk	Pb_bulk	site+depth	Konstantinovka|10-20 cm	3	0.8471	0.2327	0.8359	0.2035	1	1
soil_bulk	Pb_bulk	site+depth	Konstantinovka|20-30 cm	3	0.9999	0.9862	0.9998	0.9755	1	1
soil_bulk	Pb_bulk	site+depth	Pertsevka|0-10 cm	3	0.8678	0.2892	0.8627	0.275	1	1
soil_bulk	Pb_bulk	site+depth	Pertsevka|10-20 cm	3	0.7767	0.06009	0.7741	0.05401	1	1
soil_bulk	Pb_bulk	site+depth	Pertsevka|20-30 cm	3	0.9832	0.7521	0.9901	0.8094	1	1
soil_bulk	Pb_bulk	site+depth	Sergeevka|0-10 cm	3	0.9938	0.8489	0.9881	0.7916	1	1
soil_bulk	Pb_bulk	site+depth	Sergeevka|10-20 cm	3	0.8815	0.3289	0.8721	0.3016	1	1
soil_bulk	Pb_bulk	site+depth	Sergeevka|20-30 cm	3	0.8271	0.181	0.8351	0.2013	1	1
soil_bulk	Pb_bulk	site+depth	Background|0-10 cm	3	0.9795	0.7254	0.9827	0.7481	1	1
soil_bulk	Pb_bulk	site+depth	Background|10-20 cm	3	0.8312	0.1913	0.8329	0.1958	1	1
soil_bulk	Pb_bulk	site+depth	Background|20-30 cm	3	0.9977	0.9079	0.996	0.8791	1	1
soil_bulk	Pb_bulk	site+depth	Rudny City|0-10 cm	3	0.9103	0.4189	0.8776	0.3174	1	1
soil_bulk	Pb_bulk	site+depth	Rudny City|10-20 cm	3	0.9352	0.5083	0.9036	0.3972	1	1
soil_bulk	Pb_bulk	site+depth	Rudny City|20-30 cm	3	0.7765	0.05956	0.7912	0.09375	1	1
soil_bulk	S_bulk	all	all	45	0.7278	8.536e-08	0.8986	0.0008555	0	0
soil_bulk	S_bulk	site	('Konstantinovka',)	9	0.8711	0.1263	0.9171	0.3689	1	1
soil_bulk	S_bulk	site	('Pertsevka',)	9	0.9808	0.9684	0.968	0.8774	1	1
soil_bulk	S_bulk	site	('Sergeevka',)	9	0.8965	0.2327	0.8949	0.2241	1	1
soil_bulk	S_bulk	site	('Background',)	9	0.8636	0.105	0.88	0.1572	1	1
soil_bulk	S_bulk	site	('Rudny City',)	9	0.7638	0.007834	0.8472	0.0694	0	1
soil_bulk	S_bulk	site+depth	Konstantinovka|0-10 cm	3	0.9039	0.398	0.9457	0.5506	1	1
soil_bulk	S_bulk	site+depth	Konstantinovka|10-20 cm	3	0.9986	0.9294	0.9976	0.9071	1	1
soil_bulk	S_bulk	site+depth	Konstantinovka|20-30 cm	3	0.7702	0.04523	0.7774	0.06168	0	1
soil_bulk	S_bulk	site+depth	Pertsevka|0-10 cm	3	0.9662	0.647	0.9824	0.7462	1	1
soil_bulk	S_bulk	site+depth	Pertsevka|10-20 cm	3	0.952	0.5782	0.9428	0.5388	1	1
soil_bulk	S_bulk	site+depth	Pertsevka|20-30 cm	3	0.863	0.2757	0.869	0.2926	1	1
soil_bulk	S_bulk	site+depth	Sergeevka|0-10 cm	3	0.9118	0.424	0.95	0.5694	1	1
soil_bulk	S_bulk	site+depth	Sergeevka|10-20 cm	3	0.8134	0.147	0.8281	0.1835	1	1
soil_bulk	S_bulk	site+depth	Sergeevka|20-30 cm	3	0.903	0.395	0.8884	0.3494	1	1
soil_bulk	S_bulk	site+depth	Background|0-10 cm	3	0.9991	0.9442	0.9969	0.8929	1	1
soil_bulk	S_bulk	site+depth	Background|10-20 cm	3	0.8896	0.353	0.8848	0.3386	1	1
soil_bulk	S_bulk	site+depth	Background|20-30 cm	3	0.8055	0.1278	0.8049	0.1263	1	1
soil_bulk	S_bulk	site+depth	Rudny City|0-10 cm	3	0.9643	0.6368	0.9995	0.9572	1	1
soil_bulk	S_bulk	site+depth	Rudny City|10-20 cm	3	0.76	0.02224	0.7652	0.03384	0	0
soil_bulk	S_bulk	site+depth	Rudny City|20-30 cm	3	0.7702	0.04516	0.7907	0.09259	0	1
soil_bulk	Zn_bulk	all	all	45	0.8753	0.0001757	0.9327	0.01171	0	0
soil_bulk	Zn_bulk	site	('Konstantinovka',)	9	0.8673	0.115	0.8558	0.08639	1	1
soil_bulk	Zn_bulk	site	('Pertsevka',)	9	0.9613	0.8115	0.959	0.7878	1	1
soil_bulk	Zn_bulk	site	('Sergeevka',)	9	0.7984	0.01956	0.8792	0.154	0	1
soil_bulk	Zn_bulk	site	('Background',)	9	0.8879	0.1896	0.9115	0.3264	1	1
soil_bulk	Zn_bulk	site	('Rudny City',)	9	0.8215	0.03584	0.9113	0.3249	0	1
soil_bulk	Zn_bulk	site+depth	Konstantinovka|0-10 cm	3	0.9559	0.5961	0.9189	0.4483	1	1
soil_bulk	Zn_bulk	site+depth	Konstantinovka|10-20 cm	3	0.94	0.5273	0.9156	0.4372	1	1
soil_bulk	Zn_bulk	site+depth	Konstantinovka|20-30 cm	3	0.8195	0.162	0.8478	0.2346	1	1
soil_bulk	Zn_bulk	site+depth	Pertsevka|0-10 cm	3	0.9578	0.605	0.9316	0.4945	1	1
soil_bulk	Zn_bulk	site+depth	Pertsevka|10-20 cm	3	0.7557	0.01256	0.7561	0.01358	0	0
soil_bulk	Zn_bulk	site+depth	Pertsevka|20-30 cm	3	0.8577	0.2611	0.8508	0.2426	1	1
soil_bulk	Zn_bulk	site+depth	Sergeevka|0-10 cm	3	0.7886	0.08757	0.8069	0.1311	1	1
soil_bulk	Zn_bulk	site+depth	Sergeevka|10-20 cm	3	0.9908	0.8162	0.9832	0.7518	1	1
soil_bulk	Zn_bulk	site+depth	Sergeevka|20-30 cm	3	0.8122	0.1441	0.806	0.1288	1	1
soil_bulk	Zn_bulk	site+depth	Background|0-10 cm	3	0.9181	0.4458	0.929	0.4849	1	1
soil_bulk	Zn_bulk	site+depth	Background|10-20 cm	3	0.9931	0.8413	0.9922	0.8308	1	1
soil_bulk	Zn_bulk	site+depth	Background|20-30 cm	3	0.989	0.7993	0.9931	0.8411	1	1
soil_bulk	Zn_bulk	site+depth	Rudny City|0-10 cm	3	0.9647	0.639	0.942	0.5355	1	1
soil_bulk	Zn_bulk	site+depth	Rudny City|10-20 cm	3	0.8782	0.319	0.8645	0.2802	1	1
soil_bulk	Zn_bulk	site+depth	Rudny City|20-30 cm	3	0.9359	0.5112	0.9706	0.671	1	1
soil_mobile	Al_mobile	all	all	45	0.8448	2.7e-05	0.9802	0.6285	0	1
soil_mobile	Al_mobile	site	('Konstantinovka',)	9	0.9803	0.966	0.9824	0.9753	1	1
soil_mobile	Al_mobile	site	('Pertsevka',)	9	0.7428	0.004469	0.8902	0.2007	0	1
soil_mobile	Al_mobile	site	('Sergeevka',)	9	0.9086	0.3062	0.9419	0.6021	1	1
soil_mobile	Al_mobile	site	('Background',)	9	0.9694	0.89	0.9829	0.9773	1	1
soil_mobile	Al_mobile	site	('Rudny City',)	9	0.9261	0.4451	0.9705	0.8992	1	1
soil_mobile	Al_mobile	site+depth	Konstantinovka|0-10 cm	3	0.8708	0.2978	0.8911	0.3578	1	1
soil_mobile	Al_mobile	site+depth	Konstantinovka|10-20 cm	3	0.878	0.3185	0.8654	0.2824	1	1
soil_mobile	Al_mobile	site+depth	Konstantinovka|20-30 cm	3	0.8825	0.3318	0.8759	0.3125	1	1
soil_mobile	Al_mobile	site+depth	Pertsevka|0-10 cm	3	0.9562	0.5972	0.9376	0.5176	1	1
soil_mobile	Al_mobile	site+depth	Pertsevka|10-20 cm	3	0.9887	0.7967	0.9959	0.8782	1	1
soil_mobile	Al_mobile	site+depth	Pertsevka|20-30 cm	3	0.806	0.1288	0.8916	0.3593	1	1
soil_mobile	Al_mobile	site+depth	Sergeevka|0-10 cm	3	0.7573	0.01627	0.7553	0.01169	0	0
soil_mobile	Al_mobile	site+depth	Sergeevka|10-20 cm	3	0.856	0.2566	0.8971	0.3764	1	1
soil_mobile	Al_mobile	site+depth	Sergeevka|20-30 cm	3	0.9924	0.8329	0.9966	0.8885	1	1
soil_mobile	Al_mobile	site+depth	Background|0-10 cm	3	0.9091	0.415	0.9127	0.4272	1	1
soil_mobile	Al_mobile	site+depth	Background|10-20 cm	3	0.9589	0.6101	0.9688	0.6609	1	1
soil_mobile	Al_mobile	site+depth	Background|20-30 cm	3	0.9993	0.9501	1	0.9991	1	1
soil_mobile	Al_mobile	site+depth	Rudny City|0-10 cm	3	0.9418	0.5346	0.9872	0.7833	1	1
soil_mobile	Al_mobile	site+depth	Rudny City|10-20 cm	3	0.9315	0.4942	0.8823	0.3313	1	1
soil_mobile	Al_mobile	site+depth	Rudny City|20-30 cm	3	0.9176	0.4439	0.8843	0.3372	1	1
soil_mobile	Ca_mobile	all	all	45	0.8499	3.648e-05	0.9184	0.003727	0	0
soil_mobile	Ca_mobile	site	('Konstantinovka',)	9	0.914	0.3451	0.9007	0.2558	1	1
soil_mobile	Ca_mobile	site	('Pertsevka',)	9	0.8946	0.2224	0.8739	0.1353	1	1
soil_mobile	Ca_mobile	site	('Sergeevka',)	9	0.9378	0.5592	0.9218	0.4071	1	1
soil_mobile	Ca_mobile	site	('Background',)	9	0.9363	0.5432	0.9378	0.5587	1	1
soil_mobile	Ca_mobile	site	('Rudny City',)	9	0.8804	0.1585	0.9407	0.589	1	1
soil_mobile	Ca_mobile	site+depth	Konstantinovka|0-10 cm	3	0.9847	0.7632	0.9915	0.8232	1	1
soil_mobile	Ca_mobile	site+depth	Konstantinovka|10-20 cm	3	0.9798	0.7278	0.9666	0.6492	1	1
soil_mobile	Ca_mobile	site+depth	Konstantinovka|20-30 cm	3	0.7545	0.009887	0.7535	0.007785	0	0
soil_mobile	Ca_mobile	site+depth	Pertsevka|0-10 cm	3	0.8388	0.211	0.8274	0.1819	1	1
soil_mobile	Ca_mobile	site+depth	Pertsevka|10-20 cm	3	0.9067	0.4073	0.9006	0.3876	1	1
soil_mobile	Ca_mobile	site+depth	Pertsevka|20-30 cm	3	0.9951	0.8657	0.9987	0.9306	1	1
soil_mobile	Ca_mobile	site+depth	Sergeevka|0-10 cm	3	0.7822	0.07261	0.7835	0.0757	1	1
soil_mobile	Ca_mobile	site+depth	Sergeevka|10-20 cm	3	0.7898	0.09049	0.7849	0.07902	1	1
soil_mobile	Ca_mobile	site+depth	Sergeevka|20-30 cm	3	0.9294	0.4864	0.9464	0.5536	1	1
soil_mobile	Ca_mobile	site+depth	Background|0-10 cm	3	0.9761	0.7036	0.9772	0.7108	1	1
soil_mobile	Ca_mobile	site+depth	Background|10-20 cm	3	0.9679	0.6561	0.9683	0.6583	1	1
soil_mobile	Ca_mobile	site+depth	Background|20-30 cm	3	0.9944	0.8565	0.9926	0.8352	1	1
soil_mobile	Ca_mobile	site+depth	Rudny City|0-10 cm	3	0.9739	0.6899	0.9818	0.7416	1	1
soil_mobile	Ca_mobile	site+depth	Rudny City|10-20 cm	3	0.9981	0.9172	0.9943	0.8551	1	1
soil_mobile	Ca_mobile	site+depth	Rudny City|20-30 cm	3	0.9785	0.719	0.9998	0.9712	1	1
soil_mobile	Cd_mobile	all	all	45	0.8845	0.000324	0.9518	0.05924	0	1
soil_mobile	Cd_mobile	site	('Konstantinovka',)	9	0.8175	0.0323	0.8206	0.03499	0	0
soil_mobile	Cd_mobile	site	('Pertsevka',)	9	0.7995	0.02015	0.9154	0.3556	0	1
soil_mobile	Cd_mobile	site	('Sergeevka',)	9	0.9502	0.6922	0.9493	0.6824	1	1
soil_mobile	Cd_mobile	site	('Background',)	9	0.9475	0.6624	0.9501	0.691	1	1
soil_mobile	Cd_mobile	site	('Rudny City',)	9	0.8985	0.2432	0.8959	0.2293	1	1
soil_mobile	Cd_mobile	site+depth	Konstantinovka|0-10 cm	3	0.9042	0.399	0.8819	0.3299	1	1
soil_mobile	Cd_mobile	site+depth	Konstantinovka|10-20 cm	3	0.8106	0.1401	0.8245	0.1744	1	1
soil_mobile	Cd_mobile	site+depth	Konstantinovka|20-30 cm	3	0.7626	0.02805	0.7663	0.03638	0	0
soil_mobile	Cd_mobile	site+depth	Pertsevka|0-10 cm	3	0.8857	0.3413	0.9294	0.4863	1	1
soil_mobile	Cd_mobile	site+depth	Pertsevka|10-20 cm	3	0.9958	0.8759	0.9995	0.957	1	1
soil_mobile	Cd_mobile	site+depth	Pertsevka|20-30 cm	3	0.7732	0.05197	0.7805	0.06872	1	1
soil_mobile	Cd_mobile	site+depth	Sergeevka|0-10 cm	3	0.9785	0.7189	0.9838	0.7561	1	1
soil_mobile	Cd_mobile	site+depth	Sergeevka|10-20 cm	3	0.964	0.6355	0.9739	0.6902	1	1
soil_mobile	Cd_mobile	site+depth	Sergeevka|20-30 cm	3	0.9318	0.4953	0.957	0.6009	1	1
soil_mobile	Cd_mobile	site+depth	Background|0-10 cm	3	0.9219	0.4591	0.9232	0.4637	1	1
soil_mobile	Cd_mobile	site+depth	Background|10-20 cm	3	0.8504	0.2416	0.8483	0.2359	1	1
soil_mobile	Cd_mobile	site+depth	Background|20-30 cm	3	0.9981	0.9159	0.9991	0.943	1	1
soil_mobile	Cd_mobile	site+depth	Rudny City|0-10 cm	3	0.9976	0.9068	0.998	0.9143	1	1
soil_mobile	Cd_mobile	site+depth	Rudny City|10-20 cm	3	0.9053	0.4025	0.9264	0.4753	1	1
soil_mobile	Cd_mobile	site+depth	Rudny City|20-30 cm	3	0.9089	0.4144	0.931	0.4925	1	1
soil_mobile	Co_mobile	all	all	45	0.7882	1.323e-06	0.9621	0.1467	0	1
soil_mobile	Co_mobile	site	('Konstantinovka',)	9	0.9153	0.3545	0.9455	0.6409	1	1
soil_mobile	Co_mobile	site	('Pertsevka',)	9	0.8715	0.1276	0.9651	0.85	1	1
soil_mobile	Co_mobile	site	('Sergeevka',)	9	0.953	0.7225	0.9547	0.7414	1	1
soil_mobile	Co_mobile	site	('Background',)	9	0.8856	0.1797	0.764	0.007883	1	0
soil_mobile	Co_mobile	site	('Rudny City',)	9	0.9579	0.7761	0.9763	0.9425	1	1
soil_mobile	Co_mobile	site+depth	Konstantinovka|0-10 cm	3	0.9344	0.5052	0.9855	0.7698	1	1
soil_mobile	Co_mobile	site+depth	Konstantinovka|10-20 cm	3	0.8776	0.3173	0.9592	0.6113	1	1
soil_mobile	Co_mobile	site+depth	Konstantinovka|20-30 cm	3	0.9245	0.4686	0.9185	0.4471	1	1
soil_mobile	Co_mobile	site+depth	Pertsevka|0-10 cm	3	0.8863	0.343	0.9325	0.4982	1	1
soil_mobile	Co_mobile	site+depth	Pertsevka|10-20 cm	3	0.7662	0.03618	0.761	0.02434	0	0
soil_mobile	Co_mobile	site+depth	Pertsevka|20-30 cm	3	0.8067	0.1305	0.9091	0.415	1	1
soil_mobile	Co_mobile	site+depth	Sergeevka|0-10 cm	3	0.951	0.5736	0.9817	0.7411	1	1
soil_mobile	Co_mobile	site+depth	Sergeevka|10-20 cm	3	0.9345	0.5056	0.9213	0.4569	1	1
soil_mobile	Co_mobile	site+depth	Sergeevka|20-30 cm	3	0.7912	0.0936	0.802	0.1194	1	1
soil_mobile	Co_mobile	site+depth	Background|0-10 cm	3	0.967	0.6513	0.9759	0.7022	1	1
soil_mobile	Co_mobile	site+depth	Background|10-20 cm	3	0.9861	0.7746	0.94	0.5275	1	1
soil_mobile	Co_mobile	site+depth	Background|20-30 cm	3	0.9906	0.8141	0.988	0.79	1	1
soil_mobile	Co_mobile	site+depth	Rudny City|0-10 cm	3	0.7593	0.02067	0.7597	0.02145	0	0
soil_mobile	Co_mobile	site+depth	Rudny City|10-20 cm	3	0.8471	0.2327	0.8549	0.2537	1	1
soil_mobile	Co_mobile	site+depth	Rudny City|20-30 cm	3	0.9757	0.7014	0.9978	0.9094	1	1
soil_mobile	Cr_mobile	all	all	45	0.899	0.000879	0.9648	0.1853	0	1
soil_mobile	Cr_mobile	site	('Konstantinovka',)	9	0.9369	0.5497	0.9346	0.5268	1	1
soil_mobile	Cr_mobile	site	('Pertsevka',)	9	0.792	0.01654	0.885	0.1772	0	1
soil_mobile	Cr_mobile	site	('Sergeevka',)	9	0.9182	0.3775	0.861	0.09836	1	1
soil_mobile	Cr_mobile	site	('Background',)	9	0.9048	0.2814	0.8847	0.176	1	1
soil_mobile	Cr_mobile	site	('Rudny City',)	9	0.9724	0.9148	0.9719	0.9102	1	1
soil_mobile	Cr_mobile	site+depth	Konstantinovka|0-10 cm	3	0.9407	0.5302	0.9633	0.6316	1	1
soil_mobile	Cr_mobile	site+depth	Konstantinovka|10-20 cm	3	0.7819	0.07196	0.7774	0.0617	1	1
soil_mobile	Cr_mobile	site+depth	Konstantinovka|20-30 cm	3	0.9841	0.7582	0.9704	0.6699	1	1
soil_mobile	Cr_mobile	site+depth	Pertsevka|0-10 cm	3	0.9895	0.8044	0.9947	0.8606	1	1
soil_mobile	Cr_mobile	site+depth	Pertsevka|10-20 cm	3	0.978	0.7156	0.9983	0.9223	1	1
soil_mobile	Cr_mobile	site+depth	Pertsevka|20-30 cm	3	0.765	0.03335	0.7808	0.06945	0	1
soil_mobile	Cr_mobile	site+depth	Sergeevka|0-10 cm	3	0.9072	0.4087	0.8846	0.3381	1	1
soil_mobile	Cr_mobile	site+depth	Sergeevka|10-20 cm	3	0.9501	0.5698	0.9434	0.5413	1	1
soil_mobile	Cr_mobile	site+depth	Sergeevka|20-30 cm	3	0.9786	0.7196	0.9677	0.6549	1	1
soil_mobile	Cr_mobile	site+depth	Background|0-10 cm	3	1	0.9958	0.9997	0.9692	1	1
soil_mobile	Cr_mobile	site+depth	Background|10-20 cm	3	0.9738	0.6897	0.9638	0.6342	1	1
soil_mobile	Cr_mobile	site+depth	Background|20-30 cm	3	0.7828	0.07414	0.7805	0.06883	1	1
soil_mobile	Cr_mobile	site+depth	Rudny City|0-10 cm	3	0.9999	0.9832	0.9953	0.8684	1	1
soil_mobile	Cr_mobile	site+depth	Rudny City|10-20 cm	3	0.9696	0.6652	0.983	0.7501	1	1
soil_mobile	Cr_mobile	site+depth	Rudny City|20-30 cm	3	0.9992	0.9464	0.9885	0.7945	1	1
soil_mobile	Cu_mobile	all	all	45	0.8436	2.515e-05	0.8872	0.00045	0	0
soil_mobile	Cu_mobile	site	('Konstantinovka',)	9	0.8919	0.2085	0.8978	0.2395	1	1
soil_mobile	Cu_mobile	site	('Pertsevka',)	9	0.8048	0.02319	0.8213	0.04813	0	0
soil_mobile	Cu_mobile	site	('Sergeevka',)	9	0.7928	0.01687	0.7633	0.007731	0	0
soil_mobile	Cu_mobile	site	('Background',)	9	0.8285	0.04295	0.8507	0.07595	0	1
soil_mobile	Cu_mobile	site	('Rudny City',)	9	0.8954	0.2266	0.9158	0.3584	1	1
soil_mobile	Cu_mobile	site+depth	Konstantinovka|0-10 cm	3	0.9245	0.4685	0.9275	0.4794	1	1
soil_mobile	Cu_mobile	site+depth	Konstantinovka|10-20 cm	3	0.9927	0.8369	0.9994	0.9541	1	1
soil_mobile	Cu_mobile	site+depth	Konstantinovka|20-30 cm	3	0.7614	0.02525	0.7599	0.02193	0	0
soil_mobile	Cu_mobile	site+depth	Pertsevka|0-10 cm	3	0.9757	0.7012	0.9845	0.7616	1	1
soil_mobile	Cu_mobile	site+depth	Pertsevka|10-20 cm	3	0.7524	0.005328	0.7606	0.02365	0	0
soil_mobile	Cu_mobile	site+depth	Pertsevka|20-30 cm	3	0.9081	0.4119			1
soil_mobile	Cu_mobile	site+depth	Sergeevka|0-10 cm	3	0.8025	0.1204	0.7834	0.07536	1	1
soil_mobile	Cu_mobile	site+depth	Sergeevka|10-20 cm	3	0.765	0.03342	0.7572	0.01595	0	0
soil_mobile	Cu_mobile	site+depth	Sergeevka|20-30 cm	3	0.8466	0.2315	0.8099	0.1383	1	1
soil_mobile	Cu_mobile	site+depth	Background|0-10 cm	3	0.8978	0.3785	0.9256	0.4724	1	1
soil_mobile	Cu_mobile	site+depth	Background|10-20 cm	3	0.7667	0.03725	0.7728	0.05102	0	1
soil_mobile	Cu_mobile	site+depth	Background|20-30 cm	3	0.8853	0.34	0.9141	0.432	1	1
soil_mobile	Cu_mobile	site+depth	Rudny City|0-10 cm	3	0.775	0.05621	0.7935	0.09903	1	1
soil_mobile	Cu_mobile	site+depth	Rudny City|10-20 cm	3	0.9096	0.4169	0.8753	0.3108	1	1
soil_mobile	Cu_mobile	site+depth	Rudny City|20-30 cm	3	0.9192	0.4495	0.9488	0.5642	1	1
soil_mobile	Fe_mobile	all	all	45	0.871	0.0001333	0.9567	0.09134	0	1
soil_mobile	Fe_mobile	site	('Konstantinovka',)	9	0.9393	0.575	0.9252	0.4366	1	1
soil_mobile	Fe_mobile	site	('Pertsevka',)	9	0.7145	0.002096	0.8843	0.1744	0	1
soil_mobile	Fe_mobile	site	('Sergeevka',)	9	0.9479	0.6673	0.9343	0.5231	1	1
soil_mobile	Fe_mobile	site	('Background',)	9	0.9793	0.9603	0.9845	0.9833	1	1
soil_mobile	Fe_mobile	site	('Rudny City',)	9	0.9747	0.932	0.9199	0.3911	1	1
soil_mobile	Fe_mobile	site+depth	Konstantinovka|0-10 cm	3	0.8779	0.3183	0.9069	0.4079	1	1
soil_mobile	Fe_mobile	site+depth	Konstantinovka|10-20 cm	3	0.8435	0.2232	0.8302	0.1888	1	1
soil_mobile	Fe_mobile	site+depth	Konstantinovka|20-30 cm	3	0.9881	0.7911	0.9801	0.7295	1	1
soil_mobile	Fe_mobile	site+depth	Pertsevka|0-10 cm	3	0.7953	0.1032	0.8248	0.1751	1	1
soil_mobile	Fe_mobile	site+depth	Pertsevka|10-20 cm	3	0.9171	0.4422	0.9987	0.9301	1	1
soil_mobile	Fe_mobile	site+depth	Pertsevka|20-30 cm	3	0.8133	0.1465	0.9393	0.5245	1	1
soil_mobile	Fe_mobile	site+depth	Sergeevka|0-10 cm	3	0.768	0.04013	0.759	0.02008	0	0
soil_mobile	Fe_mobile	site+depth	Sergeevka|10-20 cm	3	0.8868	0.3446	0.9469	0.556	1	1
soil_mobile	Fe_mobile	site+depth	Sergeevka|20-30 cm	3	0.9997	0.9664	0.9723	0.6809	1	1
soil_mobile	Fe_mobile	site+depth	Background|0-10 cm	3	0.8612	0.2709	0.8549	0.2537	1	1
soil_mobile	Fe_mobile	site+depth	Background|10-20 cm	3	1	0.9909	0.9974	0.902	1	1
soil_mobile	Fe_mobile	site+depth	Background|20-30 cm	3	0.906	0.4049	0.893	0.3635	1	1
soil_mobile	Fe_mobile	site+depth	Rudny City|0-10 cm	3	0.8658	0.2838	0.966	0.6457	1	1
soil_mobile	Fe_mobile	site+depth	Rudny City|10-20 cm	3	0.9991	0.944	0.989	0.7992	1	1
soil_mobile	Fe_mobile	site+depth	Rudny City|20-30 cm	3	0.9831	0.7511	0.9378	0.5188	1	1
soil_mobile	K_mobile	all	all	45	0.9198	0.004158	0.9675	0.2352	0	1
soil_mobile	K_mobile	site	('Konstantinovka',)	9	0.958	0.7773	0.9541	0.7353	1	1
soil_mobile	K_mobile	site	('Pertsevka',)	9	0.9403	0.5853	0.9443	0.6281	1	1
soil_mobile	K_mobile	site	('Sergeevka',)	9	0.9262	0.4457	0.8982	0.242	1	1
soil_mobile	K_mobile	site	('Background',)	9	0.8659	0.1112	0.8785	0.1514	1	1
soil_mobile	K_mobile	site	('Rudny City',)	9	0.962	0.8188	0.9312	0.4928	1	1
soil_mobile	K_mobile	site+depth	Konstantinovka|0-10 cm	3	0.9709	0.6727	0.9585	0.6083	1	1
soil_mobile	K_mobile	site+depth	Konstantinovka|10-20 cm	3	0.9499	0.569	0.9387	0.5224	1	1
soil_mobile	K_mobile	site+depth	Konstantinovka|20-30 cm	3	0.8441	0.2248	0.8657	0.2835	1	1
soil_mobile	K_mobile	site+depth	Pertsevka|0-10 cm	3	0.9954	0.8703	0.9789	0.7215	1	1
soil_mobile	K_mobile	site+depth	Pertsevka|10-20 cm	3	0.9412	0.5321	0.9649	0.6403	1	1
soil_mobile	K_mobile	site+depth	Pertsevka|20-30 cm	3	0.8914	0.3586	0.872	0.3013	1	1
soil_mobile	K_mobile	site+depth	Sergeevka|0-10 cm	3	0.994	0.8517	0.9909	0.8173	1	1
soil_mobile	K_mobile	site+depth	Sergeevka|10-20 cm	3	0.9001	0.3857	0.8822	0.331	1	1
soil_mobile	K_mobile	site+depth	Sergeevka|20-30 cm	3	0.9983	0.9215	0.9949	0.8636	1	1
soil_mobile	K_mobile	site+depth	Background|0-10 cm	3	0.8621	0.2734	0.8576	0.2611	1	1
soil_mobile	K_mobile	site+depth	Background|10-20 cm	3	0.9961	0.8801	0.9934	0.8448	1	1
soil_mobile	K_mobile	site+depth	Background|20-30 cm	3	0.7524	0.005201	0.7525	0.005597	0	0
soil_mobile	K_mobile	site+depth	Rudny City|0-10 cm	3	0.9996	0.9606	0.9998	0.9765	1	1
soil_mobile	K_mobile	site+depth	Rudny City|10-20 cm	3	0.804	0.124	0.7987	0.1114	1	1
soil_mobile	K_mobile	site+depth	Rudny City|20-30 cm	3	0.9583	0.6075	0.9377	0.5184	1	1
soil_mobile	Mg_mobile	all	all	45	0.875	0.0001719	0.9764	0.4809	0	1
soil_mobile	Mg_mobile	site	('Konstantinovka',)	9	0.9826	0.9762	0.9707	0.9011	1	1
soil_mobile	Mg_mobile	site	('Pertsevka',)	9	0.9006	0.2554	0.9516	0.7071	1	1
soil_mobile	Mg_mobile	site	('Sergeevka',)	9	0.8868	0.1848	0.8817	0.1635	1	1
soil_mobile	Mg_mobile	site	('Background',)	9	0.9629	0.8283	0.9647	0.8464	1	1
soil_mobile	Mg_mobile	site	('Rudny City',)	9	0.9717	0.909	0.9466	0.6533	1	1
soil_mobile	Mg_mobile	site+depth	Konstantinovka|0-10 cm	3	0.9998	0.9704	0.9993	0.9492	1	1
soil_mobile	Mg_mobile	site+depth	Konstantinovka|10-20 cm	3	0.9887	0.7967	0.9937	0.8485	1	1
soil_mobile	Mg_mobile	site+depth	Konstantinovka|20-30 cm	3	0.9639	0.635	0.9713	0.6747	1	1
soil_mobile	Mg_mobile	site+depth	Pertsevka|0-10 cm	3	0.9293	0.486	0.9143	0.4325	1	1
soil_mobile	Mg_mobile	site+depth	Pertsevka|10-20 cm	3	0.967	0.6511	0.9803	0.7311	1	1
soil_mobile	Mg_mobile	site+depth	Pertsevka|20-30 cm	3	0.9302	0.4894	0.972	0.679	1	1
soil_mobile	Mg_mobile	site+depth	Sergeevka|0-10 cm	3	0.7624	0.02764	0.7622	0.02706	0	0
soil_mobile	Mg_mobile	site+depth	Sergeevka|10-20 cm	3	0.9615	0.623	0.9523	0.5795	1	1
soil_mobile	Mg_mobile	site+depth	Sergeevka|20-30 cm	3	0.8079	0.1336	0.8121	0.1437	1	1
soil_mobile	Mg_mobile	site+depth	Background|0-10 cm	3	0.9988	0.9349	0.9963	0.8837	1	1
soil_mobile	Mg_mobile	site+depth	Background|10-20 cm	3	0.8539	0.2509	0.8645	0.2802	1	1
soil_mobile	Mg_mobile	site+depth	Background|20-30 cm	3	0.978	0.7159	0.9858	0.7718	1	1
soil_mobile	Mg_mobile	site+depth	Rudny City|0-10 cm	3	0.9987	0.9323	1	0.9963	1	1
soil_mobile	Mg_mobile	site+depth	Rudny City|10-20 cm	3	1	0.9931	0.9983	0.9215	1	1
soil_mobile	Mg_mobile	site+depth	Rudny City|20-30 cm	3	0.9925	0.8343	0.9714	0.6753	1	1
soil_mobile	Mn_mobile	all	all	45	0.8752	0.0001751	0.9498	0.04973	0	0
soil_mobile	Mn_mobile	site	('Konstantinovka',)	9	0.9545	0.7393	0.9531	0.724	1	1
soil_mobile	Mn_mobile	site	('Pertsevka',)	9	0.8947	0.2231	0.8917	0.2079	1	1
soil_mobile	Mn_mobile	site	('Sergeevka',)	9	0.877	0.1459	0.901	0.2581	1	1
soil_mobile	Mn_mobile	site	('Background',)	9	0.9233	0.4199	0.9337	0.517	1	1
soil_mobile	Mn_mobile	site	('Rudny City',)	9	0.9566	0.7617	0.9374	0.5552	1	1
soil_mobile	Mn_mobile	site+depth	Konstantinovka|0-10 cm	3	0.8039	0.1237	0.8125	0.1446	1	1
soil_mobile	Mn_mobile	site+depth	Konstantinovka|10-20 cm	3	0.9775	0.7122	0.9614	0.6225	1	1
soil_mobile	Mn_mobile	site+depth	Konstantinovka|20-30 cm	3	0.9335	0.5017	0.9213	0.4569	1	1
soil_mobile	Mn_mobile	site+depth	Pertsevka|0-10 cm	3	0.9298	0.4878	0.9532	0.5836	1	1
soil_mobile	Mn_mobile	site+depth	Pertsevka|10-20 cm	3	0.8873	0.3463	0.8762	0.3134	1	1
soil_mobile	Mn_mobile	site+depth	Pertsevka|20-30 cm	3	0.8081	0.134	0.8297	0.1876	1	1
soil_mobile	Mn_mobile	site+depth	Sergeevka|0-10 cm	3	0.8861	0.3427	0.8955	0.3712	1	1
soil_mobile	Mn_mobile	site+depth	Sergeevka|10-20 cm	3	0.865	0.2814	0.8719	0.3008	1	1
soil_mobile	Mn_mobile	site+depth	Sergeevka|20-30 cm	3	0.9483	0.562	0.9523	0.5797	1	1
soil_mobile	Mn_mobile	site+depth	Background|0-10 cm	3	0.9991	0.9427	0.9995	0.9568	1	1
soil_mobile	Mn_mobile	site+depth	Background|10-20 cm	3	0.9231	0.4633	0.9281	0.4817	1	1
soil_mobile	Mn_mobile	site+depth	Background|20-30 cm	3	0.9908	0.8163	0.9856	0.7704	1	1
soil_mobile	Mn_mobile	site+depth	Rudny City|0-10 cm	3	0.9895	0.8038	0.9965	0.887	1	1
soil_mobile	Mn_mobile	site+depth	Rudny City|10-20 cm	3	0.9817	0.7408	0.9616	0.6235	1	1
soil_mobile	Mn_mobile	site+depth	Rudny City|20-30 cm	3	0.9047	0.4006	0.8682	0.2903	1	1
soil_mobile	Na_mobile	all	all	45	0.7048	3.324e-08	0.8631	8.115e-05	0	0
soil_mobile	Na_mobile	site	('Konstantinovka',)	9	0.9342	0.5225	0.9296	0.4773	1	1
soil_mobile	Na_mobile	site	('Pertsevka',)	9	0.9603	0.8018	0.9529	0.7219	1	1
soil_mobile	Na_mobile	site	('Sergeevka',)	9	0.9209	0.4001	0.9182	0.3776	1	1
soil_mobile	Na_mobile	site	('Background',)	9	0.968	0.8768	0.9604	0.8023	1	1
soil_mobile	Na_mobile	site	('Rudny City',)	9	0.9615	0.814	0.9531	0.7236	1	1
soil_mobile	Na_mobile	site+depth	Konstantinovka|0-10 cm	3	0.7812	0.07029	0.7774	0.06168	1	1
soil_mobile	Na_mobile	site+depth	Konstantinovka|10-20 cm	3	0.8237	0.1725	0.838	0.2089	1	1
soil_mobile	Na_mobile	site+depth	Konstantinovka|20-30 cm	3	0.8408	0.2162	0.8372	0.2067	1	1
soil_mobile	Na_mobile	site+depth	Pertsevka|0-10 cm	3	0.7789	0.06495	0.7719	0.04901	1	0
soil_mobile	Na_mobile	site+depth	Pertsevka|10-20 cm	3	0.996	0.8789	0.978	0.7156	1	1
soil_mobile	Na_mobile	site+depth	Pertsevka|20-30 cm	3	0.8932	0.3643	0.8801	0.3247	1	1
soil_mobile	Na_mobile	site+depth	Sergeevka|0-10 cm	3	0.7543	0.009451	0.755	0.01096	0	0
soil_mobile	Na_mobile	site+depth	Sergeevka|10-20 cm	3	0.802	0.1194	0.8048	0.1261	1	1
soil_mobile	Na_mobile	site+depth	Sergeevka|20-30 cm	3	0.8387	0.2106	0.8338	0.1981	1	1
soil_mobile	Na_mobile	site+depth	Background|0-10 cm	3	0.9766	0.7069	0.9614	0.6221	1	1
soil_mobile	Na_mobile	site+depth	Background|10-20 cm	3	0.8296	0.1874	0.8375	0.2075	1	1
soil_mobile	Na_mobile	site+depth	Background|20-30 cm	3	0.9159	0.4382	0.9221	0.4599	1	1
soil_mobile	Na_mobile	site+depth	Rudny City|0-10 cm	3	0.8918	0.3598	0.8826	0.3321	1	1
soil_mobile	Na_mobile	site+depth	Rudny City|10-20 cm	3	0.9005	0.3871	0.9131	0.4283	1	1
soil_mobile	Na_mobile	site+depth	Rudny City|20-30 cm	3	0.8832	0.3339	0.9038	0.3976	1	1
soil_mobile	Ni_mobile	all	all	45	0.88	0.0002394	0.9378	0.01787	0	0
soil_mobile	Ni_mobile	site	('Konstantinovka',)	9	0.8508	0.07606	0.9393	0.5743	1	1
soil_mobile	Ni_mobile	site	('Pertsevka',)	9	0.9372	0.5528	0.9237	0.4237	1	1
soil_mobile	Ni_mobile	site	('Sergeevka',)	9	0.946	0.6459	0.9467	0.6538	1	1
soil_mobile	Ni_mobile	site	('Background',)	9	0.9245	0.431	0.9012	0.259	1	1
soil_mobile	Ni_mobile	site	('Rudny City',)	9	0.9208	0.3985	0.9262	0.4457	1	1
soil_mobile	Ni_mobile	site+depth	Konstantinovka|0-10 cm	3	0.9676	0.6542	0.9363	0.5127	1	1
soil_mobile	Ni_mobile	site+depth	Konstantinovka|10-20 cm	3	0.77	0.04472	0.7869	0.0837	0	1
soil_mobile	Ni_mobile	site+depth	Konstantinovka|20-30 cm	3	0.761	0.02449	0.7645	0.03221	0	0
soil_mobile	Ni_mobile	site+depth	Pertsevka|0-10 cm	3	0.7907	0.09243	0.7927	0.09725	1	1
soil_mobile	Ni_mobile	site+depth	Pertsevka|10-20 cm	3	0.9843	0.76	0.9993	0.9491	1	1
soil_mobile	Ni_mobile	site+depth	Pertsevka|20-30 cm	3	0.7949	0.1023	0.8582	0.2626	1	1
soil_mobile	Ni_mobile	site+depth	Sergeevka|0-10 cm	3	0.908	0.4113	0.931	0.4923	1	1
soil_mobile	Ni_mobile	site+depth	Sergeevka|10-20 cm	3	0.9374	0.5168	0.9232	0.4638	1	1
soil_mobile	Ni_mobile	site+depth	Sergeevka|20-30 cm	3	0.973	0.685	0.9892	0.8008	1	1
soil_mobile	Ni_mobile	site+depth	Background|0-10 cm	3	0.82	0.1633	0.824	0.1732	1	1
soil_mobile	Ni_mobile	site+depth	Background|10-20 cm	3	0.9875	0.7864	0.9773	0.7111	1	1
soil_mobile	Ni_mobile	site+depth	Background|20-30 cm	3	0.9271	0.4779	0.9224	0.461	1	1
soil_mobile	Ni_mobile	site+depth	Rudny City|0-10 cm	3	0.9897	0.8057	0.9682	0.6575	1	1
soil_mobile	Ni_mobile	site+depth	Rudny City|10-20 cm	3	0.7851	0.0794	0.7776	0.06216	1	1
soil_mobile	Ni_mobile	site+depth	Rudny City|20-30 cm	3	0.9971	0.8975	0.9802	0.7301	1	1
soil_mobile	P_mobile	all	all	45	0.8639	8.489e-05	0.9033	0.001206	0	0
soil_mobile	P_mobile	site	('Konstantinovka',)	9	0.9633	0.8321	0.9513	0.7048	1	1
soil_mobile	P_mobile	site	('Pertsevka',)	9	0.9034	0.2723	0.9237	0.4233	1	1
soil_mobile	P_mobile	site	('Sergeevka',)	9	0.9578	0.7749	0.9518	0.7093	1	1
soil_mobile	P_mobile	site	('Background',)	9	0.8773	0.1471	0.8945	0.2216	1	1
soil_mobile	P_mobile	site	('Rudny City',)	9	0.7771	0.01115	0.8314	0.04631	0	0
soil_mobile	P_mobile	site+depth	Konstantinovka|0-10 cm	3	0.8922	0.361	0.9103	0.4191	1	1
soil_mobile	P_mobile	site+depth	Konstantinovka|10-20 cm	3	0.9986	0.9295	1	0.9994	1	1
soil_mobile	P_mobile	site+depth	Konstantinovka|20-30 cm	3	0.9724	0.6815	0.9473	0.5575	1	1
soil_mobile	P_mobile	site+depth	Pertsevka|0-10 cm	3	0.8353	0.2019	0.8584	0.2632	1	1
soil_mobile	P_mobile	site+depth	Pertsevka|10-20 cm	3	0.9787	0.7205	0.971	0.6729	1	1
soil_mobile	P_mobile	site+depth	Pertsevka|20-30 cm	3	0.7522	0.004836	0.7535	0.007727	0	0
soil_mobile	P_mobile	site+depth	Sergeevka|0-10 cm	3	0.7963	0.1056	0.7994	0.1131	1	1
soil_mobile	P_mobile	site+depth	Sergeevka|10-20 cm	3	0.9906	0.8149	0.996	0.8793	1	1
soil_mobile	P_mobile	site+depth	Sergeevka|20-30 cm	3	0.9934	0.8443	0.9989	0.9366	1	1
soil_mobile	P_mobile	site+depth	Background|0-10 cm	3	0.9269	0.4772	0.9099	0.4177	1	1
soil_mobile	P_mobile	site+depth	Background|10-20 cm	3	0.8918	0.3599	0.8997	0.3845	1	1
soil_mobile	P_mobile	site+depth	Background|20-30 cm	3	0.9946	0.8595	0.9909	0.8176	1	1
soil_mobile	P_mobile	site+depth	Rudny City|0-10 cm	3	0.8077	0.1329	0.817	0.1557	1	1
soil_mobile	P_mobile	site+depth	Rudny City|10-20 cm	3	0.8597	0.2668	0.8568	0.2588	1	1
soil_mobile	P_mobile	site+depth	Rudny City|20-30 cm	3	0.9656	0.6439	0.9631	0.631	1	1
soil_mobile	Pb_mobile	all	all	45	0.747	1.954e-07	0.977	0.5032	0	1
soil_mobile	Pb_mobile	site	('Konstantinovka',)	9	0.8498	0.07413	0.8503	0.07506	1	1
soil_mobile	Pb_mobile	site	('Pertsevka',)	9	0.9297	0.4789	0.9402	0.5835	1	1
soil_mobile	Pb_mobile	site	('Sergeevka',)	9	0.9011	0.2586	0.8724	0.1304	1	1
soil_mobile	Pb_mobile	site	('Background',)	9	0.9509	0.7002	0.9526	0.7185	1	1
soil_mobile	Pb_mobile	site	('Rudny City',)	9	0.7818	0.01265	0.9197	0.3898	0	1
soil_mobile	Pb_mobile	site+depth	Konstantinovka|0-10 cm	3	0.9582	0.6069	0.9183	0.4463	1	1
soil_mobile	Pb_mobile	site+depth	Konstantinovka|10-20 cm	3	0.8972	0.3768	0.9496	0.5676	1	1
soil_mobile	Pb_mobile	site+depth	Konstantinovka|20-30 cm	3	0.7572	0.01595	0.7596	0.02131	0	0
soil_mobile	Pb_mobile	site+depth	Pertsevka|0-10 cm	3	0.8742	0.3075	0.9048	0.4009	1	1
soil_mobile	Pb_mobile	site+depth	Pertsevka|10-20 cm	3	0.9147	0.4339	0.9884	0.7938	1	1
soil_mobile	Pb_mobile	site+depth	Pertsevka|20-30 cm	3	0.893	0.3636	0.9614	0.6224	1	1
soil_mobile	Pb_mobile	site+depth	Sergeevka|0-10 cm	3	0.9787	0.7205	0.9716	0.6765	1	1
soil_mobile	Pb_mobile	site+depth	Sergeevka|10-20 cm	3	0.9834	0.7533	0.9999	0.9783	1	1
soil_mobile	Pb_mobile	site+depth	Sergeevka|20-30 cm	3	0.9829	0.7498	0.9998	0.9751	1	1
soil_mobile	Pb_mobile	site+depth	Background|0-10 cm	3	0.9903	0.812	0.9867	0.7791	1	1
soil_mobile	Pb_mobile	site+depth	Background|10-20 cm	3	0.9687	0.6603	0.9548	0.591	1	1
soil_mobile	Pb_mobile	site+depth	Background|20-30 cm	3	0.9682	0.6574	0.9633	0.6318	1	1
soil_mobile	Pb_mobile	site+depth	Rudny City|0-10 cm	3	0.7677	0.03954	0.7646	0.03257	0	0
soil_mobile	Pb_mobile	site+depth	Rudny City|10-20 cm	3	0.9232	0.4638	0.9022	0.3925	1	1
soil_mobile	Pb_mobile	site+depth	Rudny City|20-30 cm	3	0.9493	0.5661	0.9919	0.8281	1	1
soil_mobile	S_mobile	all	all	45	0.7721	6.1e-07	0.927	0.007334	0	0
soil_mobile	S_mobile	site	('Konstantinovka',)	9	0.8771	0.1463	0.8446	0.06489	1	1
soil_mobile	S_mobile	site	('Pertsevka',)	9	0.8833	0.1701	0.9332	0.5124	1	1
soil_mobile	S_mobile	site	('Sergeevka',)	9	0.954	0.7344	0.964	0.8387	1	1
soil_mobile	S_mobile	site	('Background',)	9	0.9614	0.813	0.9781	0.9535	1	1
soil_mobile	S_mobile	site	('Rudny City',)	9	0.9265	0.4489	0.9529	0.7223	1	1
soil_mobile	S_mobile	site+depth	Konstantinovka|0-10 cm	3	0.9865	0.7777	0.9906	0.8141	1	1
soil_mobile	S_mobile	site+depth	Konstantinovka|10-20 cm	3	0.867	0.2871	0.8704	0.2968	1	1
soil_mobile	S_mobile	site+depth	Konstantinovka|20-30 cm	3	0.8657	0.2834	0.8519	0.2455	1	1
soil_mobile	S_mobile	site+depth	Pertsevka|0-10 cm	3	0.9764	0.7053	0.9893	0.8025	1	1
soil_mobile	S_mobile	site+depth	Pertsevka|10-20 cm	3	0.948	0.5606	0.9719	0.6782	1	1
soil_mobile	S_mobile	site+depth	Pertsevka|20-30 cm	3	0.9537	0.5856	0.8992	0.383	1	1
soil_mobile	S_mobile	site+depth	Sergeevka|0-10 cm	3	0.9972	0.8994	0.9984	0.9242	1	1
soil_mobile	S_mobile	site+depth	Sergeevka|10-20 cm	3	0.9313	0.4935	0.9346	0.5062	1	1
soil_mobile	S_mobile	site+depth	Sergeevka|20-30 cm	3	0.8492	0.2384	0.8438	0.2239	1	1
soil_mobile	S_mobile	site+depth	Background|0-10 cm	3	0.9673	0.6527	0.9743	0.6927	1	1
soil_mobile	S_mobile	site+depth	Background|10-20 cm	3	0.8617	0.2722	0.8636	0.2775	1	1
soil_mobile	S_mobile	site+depth	Background|20-30 cm	3	0.8463	0.2305	0.8392	0.2119	1	1
soil_mobile	S_mobile	site+depth	Rudny City|0-10 cm	3	0.9359	0.5113	0.9184	0.4466	1	1
soil_mobile	S_mobile	site+depth	Rudny City|10-20 cm	3	0.8123	0.1443	0.8174	0.1569	1	1
soil_mobile	S_mobile	site+depth	Rudny City|20-30 cm	3	0.9799	0.7281	0.9988	0.9345	1	1
soil_mobile	Zn_mobile	all	all	45	0.9486	0.04511	0.9046	0.001325	0	0
soil_mobile	Zn_mobile	site	('Konstantinovka',)	9	0.9357	0.5378	0.9351	0.5313	1	1
soil_mobile	Zn_mobile	site	('Pertsevka',)	9	0.924	0.4264	0.9596	0.7946	1	1
soil_mobile	Zn_mobile	site	('Sergeevka',)	9	0.9329	0.5092	0.9378	0.5587	1	1
soil_mobile	Zn_mobile	site	('Background',)	9	0.9579	0.7761	0.9788	0.9578	1	1
soil_mobile	Zn_mobile	site	('Rudny City',)	9	0.9754	0.9367	0.9665	0.8628	1	1
soil_mobile	Zn_mobile	site+depth	Konstantinovka|0-10 cm	3	0.9003	0.3865	0.8726	0.3029	1	1
soil_mobile	Zn_mobile	site+depth	Konstantinovka|10-20 cm	3	0.9996	0.9599	0.9897	0.8057	1	1
soil_mobile	Zn_mobile	site+depth	Konstantinovka|20-30 cm	3	0.8937	0.3657	0.9254	0.4715	1	1
soil_mobile	Zn_mobile	site+depth	Pertsevka|0-10 cm	3	0.9555	0.594	0.9804	0.7316	1	1
soil_mobile	Zn_mobile	site+depth	Pertsevka|10-20 cm	3	0.9905	0.8132	0.9705	0.6701	1	1
soil_mobile	Zn_mobile	site+depth	Pertsevka|20-30 cm	3	0.8104	0.1396	0.8343	0.1992	1	1
soil_mobile	Zn_mobile	site+depth	Sergeevka|0-10 cm	3	0.9362	0.5122	0.9537	0.5858	1	1
soil_mobile	Zn_mobile	site+depth	Sergeevka|10-20 cm	3	0.8938	0.3659	0.8864	0.3434	1	1
soil_mobile	Zn_mobile	site+depth	Sergeevka|20-30 cm	3	0.8854	0.3405	0.8932	0.3643	1	1
soil_mobile	Zn_mobile	site+depth	Background|0-10 cm	3	0.9613	0.6216	0.9787	0.7206	1	1
soil_mobile	Zn_mobile	site+depth	Background|10-20 cm	3	0.9789	0.7214	0.9877	0.7881	1	1
soil_mobile	Zn_mobile	site+depth	Background|20-30 cm	3	0.8682	0.2903	0.8597	0.2668	1	1
soil_mobile	Zn_mobile	site+depth	Rudny City|0-10 cm	3	0.984	0.7575	0.9819	0.7426	1	1
soil_mobile	Zn_mobile	site+depth	Rudny City|10-20 cm	3	0.9612	0.6212	0.9802	0.7307	1	1
soil_mobile	Zn_mobile	site+depth	Rudny City|20-30 cm	3	0.9365	0.5136	0.8985	0.3807	1	1
soil_physchem	humidity_pct	all	all	45	0.8864	0.0003671	0.9462	0.03637	0	0
soil_physchem	humidity_pct	site	('Konstantinovka',)	9	0.9155	0.356	0.9494	0.6836	1	1
soil_physchem	humidity_pct	site	('Pertsevka',)	9	0.9603	0.8011	0.9279	0.4612	1	1
soil_physchem	humidity_pct	site	('Sergeevka',)	9	0.7343	0.003564	0.7944	0.01762	0	0
soil_physchem	humidity_pct	site	('Background',)	9	0.981	0.969	0.9694	0.8898	1	1
soil_physchem	humidity_pct	site	('Rudny City',)	9	0.7297	0.003154	0.7921	0.01659	0	0
soil_physchem	humidity_pct	depth	('0-10 cm',)	15	0.8203	0.006781	0.938	0.3584	0	1
soil_physchem	humidity_pct	depth	('10-20 cm',)	15	0.9128	0.1492	0.9098	0.1346	1	1
soil_physchem	humidity_pct	depth	('20-30 cm',)	15	0.8786	0.04523	0.8923	0.07275	0	1
soil_physchem	humus_pct	all	all	45	0.9043	0.001293	0.9705	0.3022	0	1
soil_physchem	humus_pct	site	('Konstantinovka',)	9	0.9594	0.7918	0.9294	0.4761	1	1
soil_physchem	humus_pct	site	('Pertsevka',)	9	0.939	0.5713	0.9658	0.8569	1	1
soil_physchem	humus_pct	site	('Sergeevka',)	9	0.9035	0.2729	0.9273	0.4559	1	1
soil_physchem	humus_pct	site	('Background',)	9	0.9515	0.7069	0.9515	0.7071	1	1
soil_physchem	humus_pct	site	('Rudny City',)	9	0.8053	0.02348	0.8484	0.07158	0	1
soil_physchem	humus_pct	depth	('0-10 cm',)	15	0.8154	0.005829	0.9268	0.2442	0	1
soil_physchem	humus_pct	depth	('10-20 cm',)	15	0.8627	0.02643	0.934	0.3126	0	1
soil_physchem	humus_pct	depth	('20-30 cm',)	15	0.8932	0.07502	0.9418	0.4059	1	1
soil_physchem	pH	all	all	45	0.971	0.3134	0.9782	0.548	1	1
soil_physchem	pH	site	('Konstantinovka',)	9	0.9068	0.2938	0.908	0.3022	1	1
soil_physchem	pH	site	('Pertsevka',)	9	0.9018	0.2629	0.9062	0.2904	1	1
soil_physchem	pH	site	('Sergeevka',)	9	0.8589	0.09323	0.8577	0.09054	1	1
soil_physchem	pH	site	('Background',)	9	0.9233	0.4206	0.9315	0.4961	1	1
soil_physchem	pH	site	('Rudny City',)	9	0.7998	0.0203	0.8154	0.03055	0	0
soil_physchem	pH	depth	('0-10 cm',)	15	0.9107	0.139	0.9244	0.2245	1	1
soil_physchem	pH	depth	('10-20 cm',)	15	0.9455	0.4564	0.9446	0.4439	1	1
soil_physchem	pH	depth	('20-30 cm',)	15	0.9852	0.9931	0.9848	0.9921	1	1
soil_physchem	total_min_mmol_100g	all	all	45	0.5604	2.128e-10	0.8798	0.0002366	0	0
soil_physchem	total_min_mmol_100g	site	('Konstantinovka',)	9	0.8369	0.05332	0.8946	0.2221	1	1
soil_physchem	total_min_mmol_100g	site	('Pertsevka',)	9	0.889	0.1947	0.9133	0.3395	1	1
soil_physchem	total_min_mmol_100g	site	('Sergeevka',)	9	0.6234	0.0001799	0.7825	0.01288	0	0
soil_physchem	total_min_mmol_100g	site	('Background',)	9	0.8829	0.1686	0.9119	0.3295	1	1
soil_physchem	total_min_mmol_100g	site	('Rudny City',)	9	0.9261	0.4454	0.9453	0.6385	1	1
soil_physchem	total_min_mmol_100g	depth	('0-10 cm',)	15	0.5608	1.136e-05	0.9012	0.0993	0	1
soil_physchem	total_min_mmol_100g	depth	('10-20 cm',)	15	0.5516	9.469e-06	0.851	0.01797	0	0
soil_physchem	total_min_mmol_100g	depth	('20-30 cm',)	15	0.555	1.012e-05	0.8441	0.01436	0	0
soil_physchem	carbonates_mmol_100g	all	all	45	0.8144	5.013e-06	0.7305	9.595e-08	0	0
soil_physchem	carbonates_mmol_100g	site	('Konstantinovka',)	9	0.7917	0.01641	0.8239	0.0381	0	0
soil_physchem	carbonates_mmol_100g	site	('Pertsevka',)	9	0.9126	0.3348	0.9531	0.7236	1	1
soil_physchem	carbonates_mmol_100g	site	('Sergeevka',)	9	0.6177	0.0001543	0.7446	0.004691	0	0
soil_physchem	carbonates_mmol_100g	site	('Background',)	9	0.9645	0.8441	0.9349	0.5289	1	1
soil_physchem	carbonates_mmol_100g	site	('Rudny City',)	9	0.8726	0.1311	0.9017	0.2622	1	1
soil_physchem	carbonates_mmol_100g	depth	('0-10 cm',)	15	0.8952	0.08041	0.7097	0.0003159	1	0
soil_physchem	carbonates_mmol_100g	depth	('10-20 cm',)	15	0.9142	0.1571	0.6953	0.0002216	1	0
soil_physchem	carbonates_mmol_100g	depth	('20-30 cm',)	15	0.6894	0.000192	0.7532	0.000981	0	0
soil_physchem	sum_exch_bases_mmol_100g	all	all	45	0.9253	0.006407	0.5416	1.2e-10	0	0
soil_physchem	sum_exch_bases_mmol_100g	site	('Konstantinovka',)	9	0.6934	0.001188	0.6255	0.0001906	0	0
soil_physchem	sum_exch_bases_mmol_100g	site	('Pertsevka',)	9	0.9141	0.3454	0.8993	0.2479	1	1
soil_physchem	sum_exch_bases_mmol_100g	site	('Sergeevka',)	9	0.8685	0.1184	0.8819	0.1645	1	1
soil_physchem	sum_exch_bases_mmol_100g	site	('Background',)	9	0.8658	0.1108	0.8827	0.1677	1	1
soil_physchem	sum_exch_bases_mmol_100g	site	('Rudny City',)	9	0.8787	0.1522	0.6893	0.001064	1	0
soil_physchem	sum_exch_bases_mmol_100g	depth	('0-10 cm',)	15	0.9302	0.2747	0.5968	2.38e-05	1	0
soil_physchem	sum_exch_bases_mmol_100g	depth	('10-20 cm',)	15	0.9146	0.1594	0.5204	5.159e-06	1	0
soil_physchem	sum_exch_bases_mmol_100g	depth	('20-30 cm',)	15	0.9283	0.2572	0.5355	6.895e-06	1	0
roots	Al	all	all	35	0.8862	0.001719	0.9809	0.7893	0	1
roots	Al	site	('Konstantinovka',)	9	0.891	0.2042	0.9361	0.5412	1	1
roots	Al	site	('Pertsevka',)	8	0.7565	0.00963	0.9442	0.6524	0	1
roots	Al	site	('Sergeevka',)	9	0.9264	0.4479	0.9172	0.3694	1	1
roots	Al	site	('Rudny City',)	9	0.8573	0.08964	0.935	0.5302	1	1
roots	Al	site+depth	Konstantinovka|0-10 cm	3	0.757	0.01556	0.7615	0.02554	0	0
roots	Al	site+depth	Konstantinovka|10-20 cm	3	0.975	0.6969	0.9984	0.9241	1	1
roots	Al	site+depth	Konstantinovka|20-30 cm	3	0.9203	0.4536	0.9603	0.6167	1	1
roots	Al	site+depth	Pertsevka|0-10 cm	3	0.9387	0.5223	0.9763	0.7048	1	1
roots	Al	site+depth	Pertsevka|10-20 cm	3	0.8375	0.2076	0.9114	0.4228	1	1
roots	Al	site+depth	Pertsevka|20-30 cm	2
roots	Al	site+depth	Sergeevka|0-10 cm	3	0.9905	0.8135	0.9999	0.9804	1	1
roots	Al	site+depth	Sergeevka|10-20 cm	3	0.7726	0.05053	0.7841	0.07706	1	1
roots	Al	site+depth	Sergeevka|20-30 cm	3	0.9965	0.8868	0.9722	0.6799	1	1
roots	Al	site+depth	Rudny City|0-10 cm	3	0.9999	0.9838	0.9845	0.7614	1	1
roots	Al	site+depth	Rudny City|10-20 cm	3	0.9634	0.6321	0.9994	0.9535	1	1
roots	Al	site+depth	Rudny City|20-30 cm	3	0.9994	0.953	0.9854	0.7685	1	1
roots	Ca	all	all	35	0.8619	0.000435	0.8462	0.0001896	0	0
roots	Ca	site	('Konstantinovka',)	9	0.9248	0.4332	0.9339	0.519	1	1
roots	Ca	site	('Pertsevka',)	8	0.9247	0.4691	0.9302	0.5181	1	1
roots	Ca	site	('Sergeevka',)	9	0.6668	0.0005813	0.7196	0.002406	0	0
roots	Ca	site	('Rudny City',)	9	0.91	0.3156	0.9396	0.5774	1	1
roots	Ca	site+depth	Konstantinovka|0-10 cm	3	0.9405	0.5293	0.9215	0.4578	1	1
roots	Ca	site+depth	Konstantinovka|10-20 cm	3	0.9609	0.6196	0.9752	0.6981	1	1
roots	Ca	site+depth	Konstantinovka|20-30 cm	3	0.8573	0.2603	0.8726	0.3031	1	1
roots	Ca	site+depth	Pertsevka|0-10 cm	3	0.844	0.2246	0.8592	0.2654	1	1
roots	Ca	site+depth	Pertsevka|10-20 cm	3	0.9021	0.3921	0.8915	0.359	1	1
roots	Ca	site+depth	Pertsevka|20-30 cm	2
roots	Ca	site+depth	Sergeevka|0-10 cm	3	0.966	0.646	0.9788	0.7207	1	1
roots	Ca	site+depth	Sergeevka|10-20 cm	3	0.7964	0.1059	0.8316	0.1925	1	1
roots	Ca	site+depth	Sergeevka|20-30 cm	3	0.7977	0.109	0.8261	0.1784	1	1
roots	Ca	site+depth	Rudny City|0-10 cm	3	0.7846	0.07832	0.7867	0.08306	1	1
roots	Ca	site+depth	Rudny City|10-20 cm	3	0.8205	0.1645	0.8224	0.1692	1	1
roots	Ca	site+depth	Rudny City|20-30 cm	3	0.9247	0.4692	0.9445	0.5458	1	1
roots	Cd	all	all	35	0.9639	0.299	0.844	0.000169	1	0
roots	Cd	site	('Konstantinovka',)	9	0.9534	0.7272	0.953	0.7225	1	1
roots	Cd	site	('Pertsevka',)	8	0.8474	0.08962	0.9131	0.3763	1	1
roots	Cd	site	('Sergeevka',)	9	0.9479	0.6674	0.8307	0.04545	1	0
roots	Cd	site	('Rudny City',)	9	0.989	0.9945	0.973	0.9192	1	1
roots	Cd	site+depth	Konstantinovka|0-10 cm	3	0.7555	0.01221	0.7547	0.01041	0	0
roots	Cd	site+depth	Konstantinovka|10-20 cm	3	0.9782	0.7171	0.9635	0.6328	1	1
roots	Cd	site+depth	Konstantinovka|20-30 cm	3	0.7599	0.02205	0.7615	0.0256	0	0
roots	Cd	site+depth	Pertsevka|0-10 cm	3	0.9941	0.8533	0.9917	0.8255	1	1
roots	Cd	site+depth	Pertsevka|10-20 cm	3	0.9609	0.6196	0.9912	0.8204	1	1
roots	Cd	site+depth	Pertsevka|20-30 cm	2
roots	Cd	site+depth	Sergeevka|0-10 cm	3	0.7764	0.05941	0.7738	0.05339	1	1
roots	Cd	site+depth	Sergeevka|10-20 cm	3	0.9914	0.823	0.9321	0.4966	1	1
roots	Cd	site+depth	Sergeevka|20-30 cm	3	0.9949	0.863	0.9984	0.9237	1	1
roots	Cd	site+depth	Rudny City|0-10 cm	3	0.9815	0.7391	0.999	0.941	1	1
roots	Cd	site+depth	Rudny City|10-20 cm	3	0.9953	0.8696	0.9869	0.7812	1	1
roots	Cd	site+depth	Rudny City|20-30 cm	3	0.9619	0.6247	0.9534	0.5845	1	1
roots	Co	all	all	35	0.2958	8.46e-12	0.8694	0.0006567	0	0
roots	Co	site	('Konstantinovka',)	9	0.9627	0.8266	0.9824	0.9753	1	1
roots	Co	site	('Pertsevka',)	8	0.7412	0.006518	0.9267	0.4867	0	1
roots	Co	site	('Sergeevka',)	9	0.4434	1.378e-06	0.7962	0.01849	0	0
roots	Co	site	('Rudny City',)	9	0.7601	0.007105	0.9377	0.558	0	1
roots	Co	site+depth	Konstantinovka|0-10 cm	3	0.8898	0.3536	0.9289	0.4846	1	1
roots	Co	site+depth	Konstantinovka|10-20 cm	3	0.969	0.6619	0.9157	0.4374	1	1
roots	Co	site+depth	Konstantinovka|20-30 cm	3	0.896	0.3729	0.9208	0.455	1	1
roots	Co	site+depth	Pertsevka|0-10 cm	3	0.7702	0.04522	0.7964	0.1059	0	1
roots	Co	site+depth	Pertsevka|10-20 cm	3	0.8087	0.1354	0.8713	0.2993	1	1
roots	Co	site+depth	Pertsevka|20-30 cm	2
roots	Co	site+depth	Sergeevka|0-10 cm	3	0.9317	0.4951	0.9727	0.6831	1	1
roots	Co	site+depth	Sergeevka|10-20 cm	3	0.7536	0.008068	0.7905	0.09197	0	1
roots	Co	site+depth	Sergeevka|20-30 cm	3	0.9472	0.5573	0.9998	0.9754	1	1
roots	Co	site+depth	Rudny City|0-10 cm	3	0.8989	0.382	0.9394	0.525	1	1
roots	Co	site+depth	Rudny City|10-20 cm	3	0.8795	0.3228	0.9725	0.6818	1	1
roots	Co	site+depth	Rudny City|20-30 cm	3	0.9693	0.6635	0.9999	0.9844	1	1
roots	Cr	all	all	35	0.7039	4.285e-07	0.9651	0.324	0	1
roots	Cr	site	('Konstantinovka',)	9	0.9427	0.6104	0.9528	0.7206	1	1
roots	Cr	site	('Pertsevka',)	8	0.7544	0.009131	0.8613	0.1236	0	1
roots	Cr	site	('Sergeevka',)	9	0.9369	0.5496	0.9283	0.4657	1	1
roots	Cr	site	('Rudny City',)	9	0.6115	0.0001307	0.8372	0.05376	0	1
roots	Cr	site+depth	Konstantinovka|0-10 cm	3	0.8466	0.2314	0.8586	0.2637	1	1
roots	Cr	site+depth	Konstantinovka|10-20 cm	3	0.9034	0.3965	0.9574	0.6027	1	1
roots	Cr	site+depth	Konstantinovka|20-30 cm	3	0.9643	0.6369	0.9948	0.8623	1	1
roots	Cr	site+depth	Pertsevka|0-10 cm	3	0.8334	0.197	0.878	0.3185	1	1
roots	Cr	site+depth	Pertsevka|10-20 cm	3	0.8081	0.134	0.8533	0.2492	1	1
roots	Cr	site+depth	Pertsevka|20-30 cm	2
roots	Cr	site+depth	Sergeevka|0-10 cm	3	0.9863	0.7757	0.9987	0.9301	1	1
roots	Cr	site+depth	Sergeevka|10-20 cm	3	0.8727	0.3031	0.9102	0.4186	1	1
roots	Cr	site+depth	Sergeevka|20-30 cm	3	0.9877	0.7879	0.9931	0.8406	1	1
roots	Cr	site+depth	Rudny City|0-10 cm	3	0.9776	0.7131	0.9978	0.91	1	1
roots	Cr	site+depth	Rudny City|10-20 cm	3	0.9187	0.4479	0.9735	0.6876	1	1
roots	Cr	site+depth	Rudny City|20-30 cm	3	0.8332	0.1966	0.9414	0.533	1	1
roots	Cu	all	all	35	0.8672	0.0005794	0.9436	0.07207	0	1
roots	Cu	site	('Konstantinovka',)	9	0.7653	0.008143	0.9052	0.2836	0	1
roots	Cu	site	('Pertsevka',)	8	0.7457	0.007321	0.8236	0.0509	0	1
roots	Cu	site	('Sergeevka',)	9	0.913	0.3377	0.9561	0.7566	1	1
roots	Cu	site	('Rudny City',)	9	0.9461	0.647	0.9401	0.5827	1	1
roots	Cu	site+depth	Konstantinovka|0-10 cm	3	0.7578	0.01724	0.76	0.02213	0	0
roots	Cu	site+depth	Konstantinovka|10-20 cm	3	0.8576	0.2611	0.8876	0.347	1	1
roots	Cu	site+depth	Konstantinovka|20-30 cm	3	0.8855	0.3407	0.9473	0.5576	1	1
roots	Cu	site+depth	Pertsevka|0-10 cm	3	0.8309	0.1907	0.8669	0.2867	1	1
roots	Cu	site+depth	Pertsevka|10-20 cm	3	0.8397	0.2133	0.8941	0.3669	1	1
roots	Cu	site+depth	Pertsevka|20-30 cm	2
roots	Cu	site+depth	Sergeevka|0-10 cm	3	0.9432	0.5403	0.9247	0.469	1	1
roots	Cu	site+depth	Sergeevka|10-20 cm	3	0.8321	0.1938	0.8747	0.3089	1	1
roots	Cu	site+depth	Sergeevka|20-30 cm	3	0.9	0.3855	0.9331	0.5002	1	1
roots	Cu	site+depth	Rudny City|0-10 cm	3	0.9764	0.7055	0.9985	0.9264	1	1
roots	Cu	site+depth	Rudny City|10-20 cm	3	0.985	0.7655	0.9535	0.5848	1	1
roots	Cu	site+depth	Rudny City|20-30 cm	3	0.978	0.7156	0.9508	0.5729	1	1
roots	Fe	all	all	35	0.6987	3.553e-07	0.9727	0.5217	0	1
roots	Fe	site	('Konstantinovka',)	9	0.9256	0.441	0.9509	0.7002	1	1
roots	Fe	site	('Pertsevka',)	8	0.6875	0.001626	0.9223	0.4489	0	1
roots	Fe	site	('Sergeevka',)	9	0.7625	0.007568	0.9746	0.9307	0	1
roots	Fe	site	('Rudny City',)	9	0.6587	0.0004672	0.882	0.1649	0	1
roots	Fe	site+depth	Konstantinovka|0-10 cm	3	0.8049	0.1263	0.8216	0.1672	1	1
roots	Fe	site+depth	Konstantinovka|10-20 cm	3	0.9876	0.7865	0.9968	0.8914	1	1
roots	Fe	site+depth	Konstantinovka|20-30 cm	3	0.8468	0.2319	0.8816	0.3291	1	1
roots	Fe	site+depth	Pertsevka|0-10 cm	3	0.7954	0.1037	0.885	0.3393	1	1
roots	Fe	site+depth	Pertsevka|10-20 cm	3	0.7859	0.08135	0.8352	0.2017	1	1
roots	Fe	site+depth	Pertsevka|20-30 cm	2
roots	Fe	site+depth	Sergeevka|0-10 cm	3	0.9735	0.6876	0.9951	0.8667	1	1
roots	Fe	site+depth	Sergeevka|10-20 cm	3	0.8241	0.1735	0.8646	0.2803	1	1
roots	Fe	site+depth	Sergeevka|20-30 cm	3	0.8819	0.3301	0.9996	0.9626	1	1
roots	Fe	site+depth	Rudny City|0-10 cm	3	0.7647	0.03264	0.7694	0.04341	0	0
roots	Fe	site+depth	Rudny City|10-20 cm	3	0.8394	0.2125	0.9304	0.4902	1	1
roots	Fe	site+depth	Rudny City|20-30 cm	3	0.9969	0.8929	0.9932	0.8424	1	1
roots	K	all	all	35	0.9481	0.09889	0.9826	0.8397	1	1
roots	K	site	('Konstantinovka',)	9	0.8896	0.1974	0.9013	0.2597	1	1
roots	K	site	('Pertsevka',)	8	0.9854	0.9845	0.9648	0.8548	1	1
roots	K	site	('Sergeevka',)	9	0.9445	0.6296	0.9125	0.334	1	1
roots	K	site	('Rudny City',)	9	0.8333	0.04857	0.9502	0.6922	0	1
roots	K	site+depth	Konstantinovka|0-10 cm	3	0.9147	0.4341	0.9256	0.4723	1	1
roots	K	site+depth	Konstantinovka|10-20 cm	3	0.76	0.02216	0.7634	0.02989	0	0
roots	K	site+depth	Konstantinovka|20-30 cm	3	0.9852	0.767	0.9569	0.6008	1	1
roots	K	site+depth	Pertsevka|0-10 cm	3	0.962	0.6251	0.9367	0.5144	1	1
roots	K	site+depth	Pertsevka|10-20 cm	3	0.9904	0.8125	0.9968	0.8923	1	1
roots	K	site+depth	Pertsevka|20-30 cm	2
roots	K	site+depth	Sergeevka|0-10 cm	3	0.9927	0.8368	1	0.9905	1	1
roots	K	site+depth	Sergeevka|10-20 cm	3	0.9648	0.6397	0.914	0.4317	1	1
roots	K	site+depth	Sergeevka|20-30 cm	3	0.9122	0.4256	0.8826	0.3321	1	1
roots	K	site+depth	Rudny City|0-10 cm	3	0.8106	0.1402	0.8493	0.2386	1	1
roots	K	site+depth	Rudny City|10-20 cm	3	0.9429	0.5393	0.9612	0.6212	1	1
roots	K	site+depth	Rudny City|20-30 cm	3	0.8856	0.341	0.9272	0.4783	1	1
roots	Mg	all	all	35	0.969	0.4152	0.9812	0.7989	1	1
roots	Mg	site	('Konstantinovka',)	9	0.9677	0.8742	0.965	0.8493	1	1
roots	Mg	site	('Pertsevka',)	8	0.711	0.002996	0.7669	0.01253	0	0
roots	Mg	site	('Sergeevka',)	9	0.8238	0.03808	0.9105	0.3196	0	1
roots	Mg	site	('Rudny City',)	9	0.9359	0.5393	0.9646	0.8445	1	1
roots	Mg	site+depth	Konstantinovka|0-10 cm	3	0.9746	0.6941	0.9915	0.8241	1	1
roots	Mg	site+depth	Konstantinovka|10-20 cm	3	0.9868	0.7803	0.9555	0.594	1	1
roots	Mg	site+depth	Konstantinovka|20-30 cm	3	0.8428	0.2214	0.8648	0.2808	1	1
roots	Mg	site+depth	Pertsevka|0-10 cm	3	0.7747	0.05554	0.7742	0.05421	1	1
roots	Mg	site+depth	Pertsevka|10-20 cm	3	0.9211	0.4561	0.9499	0.5688	1	1
roots	Mg	site+depth	Pertsevka|20-30 cm	2
roots	Mg	site+depth	Sergeevka|0-10 cm	3	0.9606	0.6185	0.9427	0.5383	1	1
roots	Mg	site+depth	Sergeevka|10-20 cm	3	0.83	0.1884	0.8719	0.3009	1	1
roots	Mg	site+depth	Sergeevka|20-30 cm	3	0.9934	0.8449	0.9825	0.7463	1	1
roots	Mg	site+depth	Rudny City|0-10 cm	3	0.8781	0.3189	0.8631	0.276	1	1
roots	Mg	site+depth	Rudny City|10-20 cm	3	0.8976	0.3779	0.9188	0.4482	1	1
roots	Mg	site+depth	Rudny City|20-30 cm	3	0.7726	0.05072	0.7759	0.05822	1	1
roots	Mn	all	all	35	0.8394	0.000134	0.9708	0.4657	0	1
roots	Mn	site	('Konstantinovka',)	9	0.9524	0.7168	0.9451	0.636	1	1
roots	Mn	site	('Pertsevka',)	8	0.9615	0.824	0.9366	0.5779	1	1
roots	Mn	site	('Sergeevka',)	9	0.9042	0.2772	0.9278	0.4603	1	1
roots	Mn	site	('Rudny City',)	9	0.6277	0.0002021	0.7987	0.01971	0	0
roots	Mn	site+depth	Konstantinovka|0-10 cm	3	0.9784	0.7182	0.9566	0.5993	1	1
roots	Mn	site+depth	Konstantinovka|10-20 cm	3	0.9939	0.851	0.9604	0.6174	1	1
roots	Mn	site+depth	Konstantinovka|20-30 cm	3	0.9143	0.4327	0.8913	0.3584	1	1
roots	Mn	site+depth	Pertsevka|0-10 cm	3	0.9541	0.5876	0.9876	0.7869	1	1
roots	Mn	site+depth	Pertsevka|10-20 cm	3	0.9949	0.864	0.9929	0.8389	1	1
roots	Mn	site+depth	Pertsevka|20-30 cm	2
roots	Mn	site+depth	Sergeevka|0-10 cm	3	0.8661	0.2846	0.8974	0.3771	1	1
roots	Mn	site+depth	Sergeevka|10-20 cm	3	0.95	0.5691	0.9955	0.8715	1	1
roots	Mn	site+depth	Sergeevka|20-30 cm	3	0.8996	0.3841	0.9578	0.6051	1	1
roots	Mn	site+depth	Rudny City|0-10 cm	3	0.7686	0.04164	0.7748	0.0556	0	1
roots	Mn	site+depth	Rudny City|10-20 cm	3	0.7815	0.07117	0.8242	0.1737	1	1
roots	Mn	site+depth	Rudny City|20-30 cm	3	0.9756	0.7004	0.9974	0.9017	1	1
roots	Na	all	all	35	0.7102	5.386e-07	0.5505	3.447e-09	0	0
roots	Na	site	('Konstantinovka',)	9	0.7075	0.001737	0.6423	0.0002998	0	0
roots	Na	site	('Pertsevka',)	8	0.9282	0.5	0.9182	0.4155	1	1
roots	Na	site	('Sergeevka',)	9	0.8046	0.02304	0.7016	0.001482	0	0
roots	Na	site	('Rudny City',)	9	0.513	9.091e-06	0.4457	1.465e-06	0	0
roots	Na	site+depth	Konstantinovka|0-10 cm	3	0.8197	0.1625	0.7928	0.09743	1	1
roots	Na	site+depth	Konstantinovka|10-20 cm	3	0.7564	0.01416	0.7529	0.006396	0	0
roots	Na	site+depth	Konstantinovka|20-30 cm	3	0.897	0.376	0.9056	0.4036	1	1
roots	Na	site+depth	Pertsevka|0-10 cm	3	0.9807	0.7338	0.9856	0.7699	1	1
roots	Na	site+depth	Pertsevka|10-20 cm	3	0.9362	0.5124	0.933	0.4998	1	1
roots	Na	site+depth	Pertsevka|20-30 cm	2
roots	Na	site+depth	Sergeevka|0-10 cm	3	0.9748	0.6954	0.9695	0.6648	1	1
roots	Na	site+depth	Sergeevka|10-20 cm	3	0.8537	0.2503	0.8192	0.1611	1	1
roots	Na	site+depth	Sergeevka|20-30 cm	3	0.8057	0.1281	0.8173	0.1564	1	1
roots	Na	site+depth	Rudny City|0-10 cm	3	0.829	0.1858	0.8266	0.1797	1	1
roots	Na	site+depth	Rudny City|10-20 cm	3	0.7591	0.02015	0.7541	0.008974	0	0
roots	Na	site+depth	Rudny City|20-30 cm	3	0.9494	0.5667	0.9523	0.5794	1	1
roots	Ni	all	all	35	0.924	0.01859	0.9752	0.602	0	1
roots	Ni	site	('Konstantinovka',)	9	0.9494	0.6839	0.9679	0.8766	1	1
roots	Ni	site	('Pertsevka',)	8	0.7858	0.02013	0.886	0.2149	0	1
roots	Ni	site	('Sergeevka',)	9	0.943	0.6137	0.9651	0.8496	1	1
roots	Ni	site	('Rudny City',)	9	0.9265	0.4486	0.9738	0.9254	1	1
roots	Ni	site+depth	Konstantinovka|0-10 cm	3	0.811	0.1411	0.8229	0.1704	1	1
roots	Ni	site+depth	Konstantinovka|10-20 cm	3	0.8722	0.3018	0.8438	0.224	1	1
roots	Ni	site+depth	Konstantinovka|20-30 cm	3	0.98	0.7287	0.9999	0.9842	1	1
roots	Ni	site+depth	Pertsevka|0-10 cm	3	0.7932	0.09832	0.8264	0.1792	1	1
roots	Ni	site+depth	Pertsevka|10-20 cm	3	0.7747	0.05535	0.7871	0.08412	1	1
roots	Ni	site+depth	Pertsevka|20-30 cm	2
roots	Ni	site+depth	Sergeevka|0-10 cm	3	0.865	0.2814	0.8434	0.223	1	1
roots	Ni	site+depth	Sergeevka|10-20 cm	3	0.7739	0.05369	0.786	0.08153	1	1
roots	Ni	site+depth	Sergeevka|20-30 cm	3	0.9889	0.7982	0.9985	0.9258	1	1
roots	Ni	site+depth	Rudny City|0-10 cm	3	0.797	0.1074	0.8146	0.1498	1	1
roots	Ni	site+depth	Rudny City|10-20 cm	3	0.9488	0.564	0.9918	0.8266	1	1
roots	Ni	site+depth	Rudny City|20-30 cm	3	0.9994	0.9548	0.9797	0.7268	1	1
roots	P	all	all	35	0.9148	0.0101	0.9212	0.01541	0	0
roots	P	site	('Konstantinovka',)	9	0.8998	0.2511	0.9014	0.2601	1	1
roots	P	site	('Pertsevka',)	8	0.9169	0.4052	0.8776	0.1787	1	1
roots	P	site	('Sergeevka',)	9	0.9082	0.3034	0.9067	0.2937	1	1
roots	P	site	('Rudny City',)	9	0.9423	0.6062	0.928	0.4628	1	1
roots	P	site+depth	Konstantinovka|0-10 cm	3	0.9913	0.8213	0.985	0.7655	1	1
roots	P	site+depth	Konstantinovka|10-20 cm	3	0.8074	0.1323	0.811	0.141	1	1
roots	P	site+depth	Konstantinovka|20-30 cm	3	0.9705	0.6704	0.9773	0.7113	1	1
roots	P	site+depth	Pertsevka|0-10 cm	3	0.9971	0.8977	0.9873	0.7844	1	1
roots	P	site+depth	Pertsevka|10-20 cm	3	0.798	0.1096	0.8024	0.1202	1	1
roots	P	site+depth	Pertsevka|20-30 cm	2
roots	P	site+depth	Sergeevka|0-10 cm	3	0.7877	0.08542	0.7832	0.07502	1	1
roots	P	site+depth	Sergeevka|10-20 cm	3	0.985	0.7652	0.9975	0.9044	1	1
roots	P	site+depth	Sergeevka|20-30 cm	3	0.9929	0.8384	0.9756	0.7007	1	1
roots	P	site+depth	Rudny City|0-10 cm	3	0.7958	0.1045	0.8111	0.1413	1	1
roots	P	site+depth	Rudny City|10-20 cm	3	0.8356	0.2027	0.8428	0.2214	1	1
roots	P	site+depth	Rudny City|20-30 cm	3	0.8905	0.3559	0.8648	0.2808	1	1
roots	Pb	all	all	35	0.6972	3.373e-07	0.951	0.1212	0	1
roots	Pb	site	('Konstantinovka',)	9	0.9395	0.5768	0.9326	0.5069	1	1
roots	Pb	site	('Pertsevka',)	8	0.8462	0.0872	0.9118	0.3666	1	1
roots	Pb	site	('Sergeevka',)	9	0.8797	0.156	0.96	0.7983	1	1
roots	Pb	site	('Rudny City',)	9	0.8351	0.05089	0.9115	0.3262	1	1
roots	Pb	site+depth	Konstantinovka|0-10 cm	3	0.9318	0.4955	0.9523	0.5794	1	1
roots	Pb	site+depth	Konstantinovka|10-20 cm	3	0.8924	0.3618	0.9296	0.4871	1	1
roots	Pb	site+depth	Konstantinovka|20-30 cm	3	0.9987	0.9319	0.9871	0.7826	1	1
roots	Pb	site+depth	Pertsevka|0-10 cm	3	0.8307	0.1902	0.8572	0.2598	1	1
roots	Pb	site+depth	Pertsevka|10-20 cm	3	0.7698	0.04418	0.7912	0.09361	0	1
roots	Pb	site+depth	Pertsevka|20-30 cm	2
roots	Pb	site+depth	Sergeevka|0-10 cm	3	0.9703	0.6694	0.994	0.8522	1	1
roots	Pb	site+depth	Sergeevka|10-20 cm	3	0.8054	0.1275	0.882	0.3303	1	1
roots	Pb	site+depth	Sergeevka|20-30 cm	3	0.9718	0.678	1	0.991	1	1
roots	Pb	site+depth	Rudny City|0-10 cm	3	0.7659	0.03538	0.788	0.08623	0	1
roots	Pb	site+depth	Rudny City|10-20 cm	3	0.9778	0.7141	0.8959	0.3725	1	1
roots	Pb	site+depth	Rudny City|20-30 cm	3	0.9409	0.5308	0.9889	0.7988	1	1
roots	S	all	all	35	0.9041	0.005121	0.9173	0.01192	0	0
roots	S	site	('Konstantinovka',)	9	0.9723	0.9137	0.965	0.8487	1	1
roots	S	site	('Pertsevka',)	8	0.9251	0.4727	0.9382	0.5935	1	1
roots	S	site	('Sergeevka',)	9	0.9569	0.7656	0.8874	0.1877	1	1
roots	S	site	('Rudny City',)	9	0.9556	0.7516	0.9514	0.705	1	1
roots	S	site+depth	Konstantinovka|0-10 cm	3	0.9569	0.6008	0.9706	0.6712	1	1
roots	S	site+depth	Konstantinovka|10-20 cm	3	0.9604	0.6172	0.9447	0.5468	1	1
roots	S	site+depth	Konstantinovka|20-30 cm	3	0.9997	0.9659	0.9998	0.9721	1	1
roots	S	site+depth	Pertsevka|0-10 cm	3	0.998	0.9152	0.9951	0.8656	1	1
roots	S	site+depth	Pertsevka|10-20 cm	3	0.7844	0.07773	0.7804	0.06843	1	1
roots	S	site+depth	Pertsevka|20-30 cm	2
roots	S	site+depth	Sergeevka|0-10 cm	3	0.9924	0.8331	0.9984	0.9224	1	1
roots	S	site+depth	Sergeevka|10-20 cm	3	0.9588	0.6095	0.9418	0.5348	1	1
roots	S	site+depth	Sergeevka|20-30 cm	3	0.9316	0.4945	0.8883	0.3492	1	1
roots	S	site+depth	Rudny City|0-10 cm	3	0.9888	0.7974	0.9953	0.8689	1	1
roots	S	site+depth	Rudny City|10-20 cm	3	0.9671	0.6517	0.9331	0.5005	1	1
roots	S	site+depth	Rudny City|20-30 cm	3	0.9808	0.7343	0.9939	0.8512	1	1
roots	Zn	all	all	35	0.8611	0.0004157	0.9455	0.08258	0	1
roots	Zn	site	('Konstantinovka',)	9	0.8417	0.06036	0.911	0.3227	1	1
roots	Zn	site	('Pertsevka',)	8	0.6898	0.001727	0.8407	0.07658	0	1
roots	Zn	site	('Sergeevka',)	9	0.8393	0.05675	0.8396	0.05716	1	1
roots	Zn	site	('Rudny City',)	9	0.8697	0.1221	0.8782	0.1505	1	1
roots	Zn	site+depth	Konstantinovka|0-10 cm	3	0.9057	0.4038	0.9356	0.5101	1	1
roots	Zn	site+depth	Konstantinovka|10-20 cm	3	1	0.9957	0.9974	0.9025	1	1
roots	Zn	site+depth	Konstantinovka|20-30 cm	3	0.8374	0.2073	0.866	0.2843	1	1
roots	Zn	site+depth	Pertsevka|0-10 cm	3	0.7659	0.03548	0.7744	0.05464	0	1
roots	Zn	site+depth	Pertsevka|10-20 cm	3	0.9795	0.7256	0.989	0.7994	1	1
roots	Zn	site+depth	Pertsevka|20-30 cm	2
roots	Zn	site+depth	Sergeevka|0-10 cm	3	0.9748	0.6953	0.9851	0.7665	1	1
roots	Zn	site+depth	Sergeevka|10-20 cm	3	0.7872	0.08423	0.7952	0.103	1	1
roots	Zn	site+depth	Sergeevka|20-30 cm	3	0.8637	0.2779	0.8465	0.231	1	1
roots	Zn	site+depth	Rudny City|0-10 cm	3	0.7856	0.08047	0.7916	0.09456	1	1
roots	Zn	site+depth	Rudny City|10-20 cm	3	0.9686	0.6598	0.9919	0.8279	1	1
roots	Zn	site+depth	Rudny City|20-30 cm	3	0.7503	0.000742	0.7504	0.0009923	0	0
plants	Al	all	all	12	0.9464	0.5853	0.9693	0.9029	1	1
plants	Al	site	('Konstantinovka',)	3	0.9876	0.7873	0.9998	0.9712	1	1
plants	Al	site	('Pertsevka',)	3	0.8429	0.2216	0.8578	0.2616	1	1
plants	Al	site	('Sergeevka',)	3	0.9962	0.8822	1	0.9928	1	1
plants	Al	site	('Rudny City',)	3	0.9718	0.6775	0.9269	0.4771	1	1
plants	Ca	all	all	12	0.969	0.8997	0.9023	0.1701	1	1
plants	Ca	site	('Konstantinovka',)	3	0.9596	0.6134	0.9246	0.4688	1	1
plants	Ca	site	('Pertsevka',)	3	0.9916	0.8244	0.997	0.8956	1	1
plants	Ca	site	('Sergeevka',)	3	0.8936	0.3653	0.8784	0.3196	1	1
plants	Ca	site	('Rudny City',)	3	0.9992	0.9451	0.9915	0.8238	1	1
plants	Cd	all	all	12	0.9537	0.6914	0.8752	0.076	1	1
plants	Cd	site	('Konstantinovka',)	3	0.9995	0.9578	0.9861	0.7742	1	1
plants	Cd	site	('Pertsevka',)	3	0.8255	0.1769	0.8386	0.2105	1	1
plants	Cd	site	('Sergeevka',)	3	0.8248	0.1753	0.8368	0.2057	1	1
plants	Cd	site	('Rudny City',)	3	0.8186	0.1597	0.8985	0.3807	1	1
plants	Co	all	all	12	0.94	0.4981	0.9107	0.218	1	1
plants	Co	site	('Konstantinovka',)	3	0.776	0.05842	0.7706	0.04602	1	0
plants	Co	site	('Pertsevka',)	3	0.8292	0.1864	0.81	0.1385	1	1
plants	Co	site	('Sergeevka',)	3	0.9988	0.9334	0.9875	0.7864	1	1
plants	Co	site	('Rudny City',)	3	0.7604	0.02299	0.7622	0.02702	0	0
plants	Cr	all	all	12	0.6999	0.0008409	0.8904	0.1191	0	1
plants	Cr	site	('Konstantinovka',)	3	0.8255	0.1769	0.8642	0.2791	1	1
plants	Cr	site	('Pertsevka',)	3	0.7872	0.08425	0.7924	0.09639	1	1
plants	Cr	site	('Sergeevka',)	3	0.8882	0.3489	0.9185	0.4469	1	1
plants	Cr	site	('Rudny City',)	3	0.992	0.8288	0.9935	0.846	1	1
plants	Cu	all	all	12	0.951	0.6512	0.9844	0.9955	1	1
plants	Cu	site	('Konstantinovka',)	3	1	0.9981	0.9955	0.8714	1	1
plants	Cu	site	('Pertsevka',)	3	0.9811	0.7363	0.9579	0.6052	1	1
plants	Cu	site	('Sergeevka',)	3	0.8841	0.3366	0.8634	0.2771	1	1
plants	Cu	site	('Rudny City',)	3	0.7961	0.1053	0.7879	0.08596	1	1
plants	Fe	all	all	12	0.6985	0.0008143	0.9185	0.2741	0	1
plants	Fe	site	('Konstantinovka',)	3	0.9197	0.4511	0.9345	0.5057	1	1
plants	Fe	site	('Pertsevka',)	3	0.8159	0.153	0.8641	0.2791	1	1
plants	Fe	site	('Sergeevka',)	3	0.9475	0.5583	0.9668	0.6503	1	1
plants	Fe	site	('Rudny City',)	3	0.9968	0.8926	1	0.9905	1	1
plants	K	all	all	12	0.8936	0.1312	0.9369	0.4589	1	1
plants	K	site	('Konstantinovka',)	3	0.797	0.1074	0.7943	0.101	1	1
plants	K	site	('Pertsevka',)	3	0.9786	0.7193	0.9985	0.9255	1	1
plants	K	site	('Sergeevka',)	3	0.8184	0.1593	0.8296	0.1873	1	1
plants	K	site	('Rudny City',)	3	0.8343	0.1992	0.8202	0.1636	1	1
plants	Mg	all	all	12	0.8193	0.01567	0.9463	0.5836	0	1
plants	Mg	site	('Konstantinovka',)	3	0.8767	0.3147	0.8586	0.2638	1	1
plants	Mg	site	('Pertsevka',)	3	0.8053	0.1271	0.8259	0.1781	1	1
plants	Mg	site	('Sergeevka',)	3	0.7705	0.04589	0.766	0.03568	0	0
plants	Mg	site	('Rudny City',)	3	0.998	0.914	0.986	0.7735	1	1
plants	Mn	all	all	12	0.752	0.002804	0.8872	0.1084	0	1
plants	Mn	site	('Konstantinovka',)	3	0.9831	0.751	0.9628	0.6294	1	1
plants	Mn	site	('Pertsevka',)	3	0.8899	0.3541	0.861	0.2703	1	1
plants	Mn	site	('Sergeevka',)	3	0.8253	0.1764	0.8346	0.2002	1	1
plants	Mn	site	('Rudny City',)	3	0.9923	0.8327	0.9991	0.9435	1	1
plants	Na	all	all	12	0.9156	0.2514	0.8241	0.01783	1	0
plants	Na	site	('Konstantinovka',)	3	0.9035	0.3967	0.8403	0.2148	1	1
plants	Na	site	('Pertsevka',)	3	0.8001	0.1148	0.7974	0.1082	1	1
plants	Na	site	('Sergeevka',)	3	0.9801	0.7298	0.9991	0.9433	1	1
plants	Na	site	('Rudny City',)	3	0.9306	0.4909	0.9117	0.4237	1	1
plants	Ni	all	all	12	0.8237	0.01764	0.96	0.7845	0	1
plants	Ni	site	('Konstantinovka',)	3	0.9286	0.4834	0.9733	0.6866	1	1
plants	Ni	site	('Pertsevka',)	3	0.9856	0.7703	0.9777	0.7135	1	1
plants	Ni	site	('Sergeevka',)	3	0.9059	0.4045	0.9325	0.498	1	1
plants	Ni	site	('Rudny City',)	3	0.9363	0.5125	0.9138	0.4309	1	1
plants	P	all	all	12	0.7639	0.003749	0.8684	0.0623	0	1
plants	P	site	('Konstantinovka',)	3	0.9942	0.8538	0.992	0.8294	1	1
plants	P	site	('Pertsevka',)	3	0.9918	0.8264	0.9996	0.9642	1	1
plants	P	site	('Sergeevka',)	3	0.9696	0.6654	0.9896	0.8044	1	1
plants	P	site	('Rudny City',)	3	0.9699	0.6669	0.9362	0.5121	1	1
plants	Pb	all	all	12	0.9306	0.3868	0.7821	0.005907	1	0
plants	Pb	site	('Konstantinovka',)	3	0.8671	0.2872	0.8429	0.2216	1	1
plants	Pb	site	('Pertsevka',)	3	0.8695	0.2941	0.8498	0.24	1	1
plants	Pb	site	('Sergeevka',)	3	0.7962	0.1054	0.8171	0.1561	1	1
plants	Pb	site	('Rudny City',)	3	0.9259	0.4733	0.8495	0.2391	1	1
plants	S	all	all	12	0.8947	0.1357	0.9511	0.6529	1	1
plants	S	site	('Konstantinovka',)	3	0.8506	0.242	0.8566	0.2584	1	1
plants	S	site	('Pertsevka',)	3	0.9848	0.7636	0.9982	0.9181	1	1
plants	S	site	('Sergeevka',)	3	0.9363	0.5129	0.9293	0.4861	1	1
plants	S	site	('Rudny City',)	3	0.9658	0.6446	0.9788	0.7212	1	1
plants	Zn	all	all	12	0.9703	0.9142	0.9425	0.5314	1	1
plants	Zn	site	('Konstantinovka',)	3	0.9729	0.6842	0.9272	0.4781	1	1
plants	Zn	site	('Pertsevka',)	3	0.9986	0.9295	0.9997	0.9683	1	1
plants	Zn	site	('Sergeevka',)	3	0.7676	0.03924	0.78	0.06751	0	1
plants	Zn	site	('Rudny City',)	3	0.8025	0.1205	0.7994	0.1132	1	1
— Homogeneity of variance — Levene and Bartlett —
dataset	variable	group_level	factor	test	statistic	p_value
soil_bulk	Al_bulk	site	site	levene_median	1.541	0.2088
soil_bulk	Al_bulk	site	site	bartlett	29.29	6.818e-06
soil_bulk	Al_bulk	site+depth	site+depth	levene_median	0.5593	0.8748
soil_bulk	Al_bulk	site+depth	site+depth	bartlett	30.9	0.00573
soil_bulk	Ca_bulk	site	site	levene_median	2.353	0.07023
soil_bulk	Ca_bulk	site	site	bartlett	37.79	1.24e-07
soil_bulk	Ca_bulk	site+depth	site+depth	levene_median	0.6948	0.7616
soil_bulk	Ca_bulk	site+depth	site+depth	bartlett	39.67	0.0002874
soil_bulk	Cd_bulk	site	site	levene_median	2.309	0.07456
soil_bulk	Cd_bulk	site	site	bartlett	20.29	0.0004385
soil_bulk	Cd_bulk	site+depth	site+depth	levene_median	0.9475	0.5239
soil_bulk	Cd_bulk	site+depth	site+depth	bartlett	27.86	0.01485
soil_bulk	Co_bulk	site	site	levene_median	3.861	0.009589
soil_bulk	Co_bulk	site	site	bartlett	34.4	6.174e-07
soil_bulk	Co_bulk	site+depth	site+depth	levene_median	0.9451	0.5262
soil_bulk	Co_bulk	site+depth	site+depth	bartlett	52.21	2.589e-06
soil_bulk	Cr_bulk	site	site	levene_median	3.614	0.01319
soil_bulk	Cr_bulk	site	site	bartlett	30.14	4.588e-06
soil_bulk	Cr_bulk	site+depth	site+depth	levene_median	0.8467	0.6178
soil_bulk	Cr_bulk	site+depth	site+depth	bartlett	36.53	0.0008686
soil_bulk	Cu_bulk	site	site	levene_median	2.529	0.05547
soil_bulk	Cu_bulk	site	site	bartlett	22.86	0.000135
soil_bulk	Cu_bulk	site+depth	site+depth	levene_median	0.6089	0.8364
soil_bulk	Cu_bulk	site+depth	site+depth	bartlett	20.35	0.1194
soil_bulk	Fe_bulk	site	site	levene_median	3.645	0.01267
soil_bulk	Fe_bulk	site	site	bartlett	16.31	0.002632
soil_bulk	Fe_bulk	site+depth	site+depth	levene_median	0.4164	0.9573
soil_bulk	Fe_bulk	site+depth	site+depth	bartlett	15.62	0.3369
soil_bulk	K_bulk	site	site	levene_median	2.223	0.08371
soil_bulk	K_bulk	site	site	bartlett	14.83	0.005056
soil_bulk	K_bulk	site+depth	site+depth	levene_median	0.607	0.8379
soil_bulk	K_bulk	site+depth	site+depth	bartlett	21.83	0.08207
soil_bulk	Mg_bulk	site	site	levene_median	1.883	0.1324
soil_bulk	Mg_bulk	site	site	bartlett	25.58	3.851e-05
soil_bulk	Mg_bulk	site+depth	site+depth	levene_median	0.5749	0.8631
soil_bulk	Mg_bulk	site+depth	site+depth	bartlett	21.68	0.08548
soil_bulk	Mn_bulk	site	site	levene_median	1.957	0.1198
soil_bulk	Mn_bulk	site	site	bartlett	15.41	0.003928
soil_bulk	Mn_bulk	site+depth	site+depth	levene_median	0.3576	0.9774
soil_bulk	Mn_bulk	site+depth	site+depth	bartlett	18.64	0.1791
soil_bulk	Na_bulk	site	site	levene_median	1.333	0.281
soil_bulk	Na_bulk	site	site	bartlett	8.273	0.0407
soil_bulk	Na_bulk	site+depth	site+depth	levene_median	0.3692	0.956
soil_bulk	Na_bulk	site+depth	site+depth	bartlett	15.07	0.1795
soil_bulk	Ni_bulk	site	site	levene_median	1.638	0.1836
soil_bulk	Ni_bulk	site	site	bartlett	17.38	0.001632
soil_bulk	Ni_bulk	site+depth	site+depth	levene_median	0.5819	0.8578
soil_bulk	Ni_bulk	site+depth	site+depth	bartlett	20.68	0.1102
soil_bulk	P_bulk	site	site	levene_median	2.977	0.03044
soil_bulk	P_bulk	site	site	bartlett	20.02	0.0004946
soil_bulk	P_bulk	site+depth	site+depth	levene_median	0.675	0.7795
soil_bulk	P_bulk	site+depth	site+depth	bartlett	34.96	0.001488
soil_bulk	Pb_bulk	site	site	levene_median	2.813	0.03789
soil_bulk	Pb_bulk	site	site	bartlett	36.94	1.849e-07
soil_bulk	Pb_bulk	site+depth	site+depth	levene_median	0.7213	0.7371
soil_bulk	Pb_bulk	site+depth	site+depth	bartlett	35.79	0.00112
soil_bulk	S_bulk	site	site	levene_median	3.307	0.01969
soil_bulk	S_bulk	site	site	bartlett	50.79	2.475e-10
soil_bulk	S_bulk	site+depth	site+depth	levene_median	0.9	0.5675
soil_bulk	S_bulk	site+depth	site+depth	bartlett	51.49	3.434e-06
soil_bulk	Zn_bulk	site	site	levene_median	2.505	0.05726
soil_bulk	Zn_bulk	site	site	bartlett	19.6	0.0005976
soil_bulk	Zn_bulk	site+depth	site+depth	levene_median	0.6576	0.795
soil_bulk	Zn_bulk	site+depth	site+depth	bartlett	28.86	0.01092
soil_mobile	Al_mobile	site	site	levene_median	1.86	0.1364
soil_mobile	Al_mobile	site	site	bartlett	35.44	3.767e-07
soil_mobile	Al_mobile	site+depth	site+depth	levene_median	0.8673	0.5982
soil_mobile	Al_mobile	site+depth	site+depth	bartlett	39.88	0.000266
soil_mobile	Ca_mobile	site	site	levene_median	2.902	0.03366
soil_mobile	Ca_mobile	site	site	bartlett	24.92	5.231e-05
soil_mobile	Ca_mobile	site+depth	site+depth	levene_median	1.12	0.3815
soil_mobile	Ca_mobile	site+depth	site+depth	bartlett	37.65	0.0005884
soil_mobile	Cd_mobile	site	site	levene_median	2.435	0.06289
soil_mobile	Cd_mobile	site	site	bartlett	28.34	1.066e-05
soil_mobile	Cd_mobile	site+depth	site+depth	levene_median	0.7251	0.7336
soil_mobile	Cd_mobile	site+depth	site+depth	bartlett	43.31	7.633e-05
soil_mobile	Co_mobile	site	site	levene_median	3.105	0.02572
soil_mobile	Co_mobile	site	site	bartlett	35.11	4.407e-07
soil_mobile	Co_mobile	site+depth	site+depth	levene_median	1.031	0.4516
soil_mobile	Co_mobile	site+depth	site+depth	bartlett	47.72	1.465e-05
soil_mobile	Cr_mobile	site	site	levene_median	2.479	0.05931
soil_mobile	Cr_mobile	site	site	bartlett	38.72	7.959e-08
soil_mobile	Cr_mobile	site+depth	site+depth	levene_median	0.7405	0.7191
soil_mobile	Cr_mobile	site+depth	site+depth	bartlett	39.1	0.000352
soil_mobile	Cu_mobile	site	site	levene_median	5.229	0.001748
soil_mobile	Cu_mobile	site	site	bartlett	39.46	5.584e-08
soil_mobile	Cu_mobile	site+depth	site+depth	levene_median	0.6618	0.7913
soil_mobile	Cu_mobile	site+depth	site+depth	bartlett	47.92	1.356e-05
soil_mobile	Fe_mobile	site	site	levene_median	1.95	0.1209
soil_mobile	Fe_mobile	site	site	bartlett	30.52	3.837e-06
soil_mobile	Fe_mobile	site+depth	site+depth	levene_median	0.6459	0.8053
soil_mobile	Fe_mobile	site+depth	site+depth	bartlett	28.03	0.0141
soil_mobile	K_mobile	site	site	levene_median	2.216	0.08453
soil_mobile	K_mobile	site	site	bartlett	9.553	0.04867
soil_mobile	K_mobile	site+depth	site+depth	levene_median	0.6797	0.7754
soil_mobile	K_mobile	site+depth	site+depth	bartlett	18.05	0.2046
soil_mobile	Mg_mobile	site	site	levene_median	3.243	0.02142
soil_mobile	Mg_mobile	site	site	bartlett	38.45	9.065e-08
soil_mobile	Mg_mobile	site+depth	site+depth	levene_median	1.406	0.2105
soil_mobile	Mg_mobile	site+depth	site+depth	bartlett	36.07	0.001017
soil_mobile	Mn_mobile	site	site	levene_median	5.852	0.0008348
soil_mobile	Mn_mobile	site	site	bartlett	15.86	0.003207
soil_mobile	Mn_mobile	site+depth	site+depth	levene_median	0.6649	0.7886
soil_mobile	Mn_mobile	site+depth	site+depth	bartlett	26.33	0.02348
soil_mobile	Na_mobile	site	site	levene_median	5.619	0.001097
soil_mobile	Na_mobile	site	site	bartlett	54.18	4.83e-11
soil_mobile	Na_mobile	site+depth	site+depth	levene_median	1.316	0.2556
soil_mobile	Na_mobile	site+depth	site+depth	bartlett	47.93	1.352e-05
soil_mobile	Ni_mobile	site	site	levene_median	2.902	0.03367
soil_mobile	Ni_mobile	site	site	bartlett	28.65	9.188e-06
soil_mobile	Ni_mobile	site+depth	site+depth	levene_median	0.5747	0.8633
soil_mobile	Ni_mobile	site+depth	site+depth	bartlett	33.58	0.002371
soil_mobile	P_mobile	site	site	levene_median	3.045	0.02785
soil_mobile	P_mobile	site	site	bartlett	38.03	1.103e-07
soil_mobile	P_mobile	site+depth	site+depth	levene_median	0.6524	0.7996
soil_mobile	P_mobile	site+depth	site+depth	bartlett	42.58	9.984e-05
soil_mobile	Pb_mobile	site	site	levene_median	2.542	0.05452
soil_mobile	Pb_mobile	site	site	bartlett	54.95	3.325e-11
soil_mobile	Pb_mobile	site+depth	site+depth	levene_median	1.536	0.1578
soil_mobile	Pb_mobile	site+depth	site+depth	bartlett	46.81	2.066e-05
soil_mobile	S_mobile	site	site	levene_median	6.595	0.0003565
soil_mobile	S_mobile	site	site	bartlett	64.87	2.737e-13
soil_mobile	S_mobile	site+depth	site+depth	levene_median	1.958	0.06008
soil_mobile	S_mobile	site+depth	site+depth	bartlett	64.66	1.758e-08
soil_mobile	Zn_mobile	site	site	levene_median	3.146	0.02435
soil_mobile	Zn_mobile	site	site	bartlett	23.16	0.0001178
soil_mobile	Zn_mobile	site+depth	site+depth	levene_median	1.068	0.4212
soil_mobile	Zn_mobile	site+depth	site+depth	bartlett	34.7	0.001629
soil_physchem	humidity_pct	site	site	levene_median	1.425	0.2432
soil_physchem	humidity_pct	site	site	bartlett	30.86	3.272e-06
soil_physchem	humus_pct	site	site	levene_median	2.901	0.0337
soil_physchem	humus_pct	site	site	bartlett	28.14	1.168e-05
soil_physchem	pH	site	site	levene_median	1.438	0.2394
soil_physchem	pH	site	site	bartlett	11.62	0.02043
soil_physchem	total_min_mmol_100g	site	site	levene_median	15.24	1.184e-07
soil_physchem	total_min_mmol_100g	site	site	bartlett	194.9	4.691e-41
soil_physchem	carbonates_mmol_100g	site	site	levene_median	6.083	0.0006385
soil_physchem	carbonates_mmol_100g	site	site	bartlett	103.2	2.008e-21
soil_physchem	sum_exch_bases_mmol_100g	site	site	levene_median	3.169	0.02362
soil_physchem	sum_exch_bases_mmol_100g	site	site	bartlett	33.98	7.534e-07
roots	Al	site	site	levene_median	0.2961	0.8279
roots	Al	site	site	bartlett	3.863	0.2767
roots	Al	site+depth	site+depth	levene_median	0.3202	0.9731
roots	Al	site+depth	site+depth	bartlett	7.967	0.7162
roots	Ca	site	site	levene_median	0.9851	0.4125
roots	Ca	site	site	bartlett	15.18	0.001669
roots	Ca	site+depth	site+depth	levene_median	0.598	0.8112
roots	Ca	site+depth	site+depth	bartlett	20.23	0.04226
roots	Cd	site	site	levene_median	0.602	0.6186
roots	Cd	site	site	bartlett	3.341	0.342
roots	Cd	site+depth	site+depth	levene_median	0.8353	0.6089
roots	Cd	site+depth	site+depth	bartlett	13.14	0.2845
roots	Co	site	site	levene_median	0.847	0.4788
roots	Co	site	site	bartlett	65.85	3.301e-14
roots	Co	site+depth	site+depth	levene_median	0.8561	0.5912
roots	Co	site+depth	site+depth	bartlett	68.58	2.273e-10
roots	Cr	site	site	levene_median	0.5588	0.6462
roots	Cr	site	site	bartlett	15.66	0.001332
roots	Cr	site+depth	site+depth	levene_median	0.6845	0.7392
roots	Cr	site+depth	site+depth	bartlett	19.83	0.04776
roots	Cu	site	site	levene_median	0.2343	0.8718
roots	Cu	site	site	bartlett	3.05	0.384
roots	Cu	site+depth	site+depth	levene_median	0.3582	0.9599
roots	Cu	site+depth	site+depth	bartlett	9.13	0.6099
roots	Fe	site	site	levene_median	0.8001	0.5033
roots	Fe	site	site	bartlett	15	0.00182
roots	Fe	site+depth	site+depth	levene_median	0.6131	0.799
roots	Fe	site+depth	site+depth	bartlett	23.57	0.01465
roots	K	site	site	levene_median	0.105	0.9565
roots	K	site	site	bartlett	1.821	0.6105
roots	K	site+depth	site+depth	levene_median	0.3205	0.9731
roots	K	site+depth	site+depth	bartlett	7.725	0.7377
roots	Mg	site	site	levene_median	0.2565	0.8561
roots	Mg	site	site	bartlett	1.041	0.7914
roots	Mg	site+depth	site+depth	levene_median	0.4219	0.9307
roots	Mg	site+depth	site+depth	bartlett	11.52	0.4009
roots	Mn	site	site	levene_median	0.4797	0.6988
roots	Mn	site	site	bartlett	7.146	0.06737
roots	Mn	site+depth	site+depth	levene_median	0.4879	0.8918
roots	Mn	site+depth	site+depth	bartlett	12.52	0.3258
roots	Na	site	site	levene_median	0.5193	0.6721
roots	Na	site	site	bartlett	12.75	0.005199
roots	Na	site+depth	site+depth	levene_median	0.5389	0.8565
roots	Na	site+depth	site+depth	bartlett	31.48	0.0009237
roots	Ni	site	site	levene_median	0.2956	0.8283
roots	Ni	site	site	bartlett	1.882	0.5972
roots	Ni	site+depth	site+depth	levene_median	0.2209	0.9937
roots	Ni	site+depth	site+depth	bartlett	4.798	0.9406
roots	P	site	site	levene_median	2.546	0.074
roots	P	site	site	bartlett	11.51	0.009247
roots	P	site+depth	site+depth	levene_median	0.5926	0.8155
roots	P	site+depth	site+depth	bartlett	11.67	0.3892
roots	Pb	site	site	levene_median	2.657	0.06564
roots	Pb	site	site	bartlett	25.84	1.033e-05
roots	Pb	site+depth	site+depth	levene_median	0.6941	0.731
roots	Pb	site+depth	site+depth	bartlett	33.72	0.0004021
roots	S	site	site	levene_median	1.773	0.1728
roots	S	site	site	bartlett	11.13	0.01106
roots	S	site+depth	site+depth	levene_median	0.6929	0.732
roots	S	site+depth	site+depth	bartlett	11.24	0.4232
roots	Zn	site	site	levene_median	0.6674	0.5785
roots	Zn	site	site	bartlett	7.798	0.05037
roots	Zn	site+depth	site+depth	levene_median	0.3379	0.9674
roots	Zn	site+depth	site+depth	bartlett	11.88	0.3731
plants	Al	site	site	levene_median	0.7012	0.5773
plants	Al	site	site	bartlett	2.724	0.4362
plants	Ca	site	site	levene_median	0.0514	0.9835
plants	Ca	site	site	bartlett	0.1559	0.9844
plants	Cd	site	site	levene_median	0.2675	0.8471
plants	Cd	site	site	bartlett	1.847	0.6049
plants	Co	site	site	levene_median	0.4609	0.7172
plants	Co	site	site	bartlett	4.494	0.2128
plants	Cr	site	site	levene_median	0.9715	0.4524
plants	Cr	site	site	bartlett	15.12	0.001717
plants	Cu	site	site	levene_median	0.4125	0.7487
plants	Cu	site	site	bartlett	1.762	0.6232
plants	Fe	site	site	levene_median	0.9765	0.4504
plants	Fe	site	site	bartlett	12.51	0.00583
plants	K	site	site	levene_median	0.8235	0.5168
plants	K	site	site	bartlett	7.993	0.04616
plants	Mg	site	site	levene_median	0.4988	0.6934
plants	Mg	site	site	bartlett	4.369	0.2243
plants	Mn	site	site	levene_median	1.092	0.4068
plants	Mn	site	site	bartlett	7.721	0.05214
plants	Na	site	site	levene_median	0.7673	0.5437
plants	Na	site	site	bartlett	4.73	0.1927
plants	Ni	site	site	levene_median	1.185	0.3749
plants	Ni	site	site	bartlett	6.656	0.08369
plants	P	site	site	levene_median	1.548	0.2758
plants	P	site	site	bartlett	8.605	0.03503
plants	Pb	site	site	levene_median	0.03531	0.9904
plants	Pb	site	site	bartlett	0.2782	0.9641
plants	S	site	site	levene_median	1.623	0.2592
plants	S	site	site	bartlett	6.91	0.07481
plants	Zn	site	site	levene_median	0.521	0.6797
plants	Zn	site	site	bartlett	6.169	0.1037
— ANOVA / linear mixed-effects (Benjamini–Hochberg FDR) —
dataset	target	transformation	method	term	coef	p_value	p_value_fdr
soil_bulk	Al_bulk	log10	OLS_fallback	site		0.3425	0.7545
soil_bulk	Al_bulk	log10	OLS_fallback	depth		0.8786	0.9757
soil_bulk	Al_bulk	log10	OLS_fallback	site:depth		0.8178	0.9928
soil_bulk	Ca_bulk	log10	OLS_fallback	site		0.1414	0.6129
soil_bulk	Ca_bulk	log10	OLS_fallback	depth		0.8573	0.9757
soil_bulk	Ca_bulk	log10	OLS_fallback	site:depth		0.9425	0.9928
soil_bulk	Cd_bulk	log10	OLS_fallback	site		0.506	0.7545
soil_bulk	Cd_bulk	log10	OLS_fallback	depth		0.5137	0.9757
soil_bulk	Cd_bulk	log10	OLS_fallback	site:depth		0.3933	0.9928
soil_bulk	Co_bulk	log10	MixedLM	site[T.Pertsevka]	-0.1355	0.4905	0.4905
soil_bulk	Co_bulk	log10	MixedLM	site[T.Sergeevka]	0.05943	0.7624	0.7979
soil_bulk	Co_bulk	log10	MixedLM	site[T.Rudny City]	0.2236	0.2555	0.7665
soil_bulk	Co_bulk	log10	MixedLM	depth[T.10-20 cm]	-0.006486	0.973	0.973
soil_bulk	Co_bulk	log10	MixedLM	depth[T.20-30 cm]	0.07185	0.7082	0.7082
soil_bulk	Co_bulk	log10	MixedLM	site[T.Pertsevka]:depth[T.10-20 cm]	-0.01165	0.9658	0.9658
soil_bulk	Co_bulk	log10	MixedLM	site[T.Sergeevka]:depth[T.10-20 cm]	-0.1829	0.5004	0.8694
soil_bulk	Co_bulk	log10	MixedLM	site[T.Rudny City]:depth[T.10-20 cm]	0.02619	0.9231	0.9231
soil_bulk	Co_bulk	log10	MixedLM	site[T.Pertsevka]:depth[T.20-30 cm]	-0.05483	0.8399	0.8399
soil_bulk	Co_bulk	log10	MixedLM	site[T.Sergeevka]:depth[T.20-30 cm]	-0.3461	0.2023	0.3034
soil_bulk	Co_bulk	log10	MixedLM	site[T.Rudny City]:depth[T.20-30 cm]	0.1146	0.673	0.673
soil_bulk	Cr_bulk	log10	OLS_fallback	site		0.6848	0.7545
soil_bulk	Cr_bulk	log10	OLS_fallback	depth		0.9757	0.9757
soil_bulk	Cr_bulk	log10	OLS_fallback	site:depth		0.9928	0.9928
soil_bulk	Cu_bulk	log10	OLS_fallback	site		0.03385	0.44
soil_bulk	Cu_bulk	log10	OLS_fallback	depth		0.6035	0.9757
soil_bulk	Cu_bulk	log10	OLS_fallback	site:depth		0.7641	0.9928
soil_bulk	Fe_bulk	log10	OLS_fallback	site		0.09444	0.6129
soil_bulk	Fe_bulk	log10	OLS_fallback	depth		0.6568	0.9757
soil_bulk	Fe_bulk	log10	OLS_fallback	site:depth		0.5324	0.9928
soil_bulk	K_bulk	log10	OLS_fallback	site		0.4238	0.7545
soil_bulk	K_bulk	log10	OLS_fallback	depth		0.8634	0.9757
soil_bulk	K_bulk	log10	OLS_fallback	site:depth		0.924	0.9928
soil_bulk	Mg_bulk	log10	OLS_fallback	site		0.2595	0.7545
soil_bulk	Mg_bulk	log10	OLS_fallback	depth		0.9665	0.9757
soil_bulk	Mg_bulk	log10	OLS_fallback	site:depth		0.9086	0.9928
soil_bulk	Mn_bulk	log10	OLS_fallback	site		0.414	0.7545
soil_bulk	Mn_bulk	log10	OLS_fallback	depth		0.8551	0.9757
soil_bulk	Mn_bulk	log10	OLS_fallback	site:depth		0.9591	0.9928
soil_bulk	Na_bulk	log10	OLS_fallback	site		0.9426	0.9426
soil_bulk	Na_bulk	log10	OLS_fallback	depth		0.8352	0.9757
soil_bulk	Na_bulk	log10	OLS_fallback	site:depth		0.955	0.9928
soil_bulk	Ni_bulk	log10	OLS_fallback	site		0.6917	0.7545
soil_bulk	Ni_bulk	log10	OLS_fallback	depth		0.9744	0.9757
soil_bulk	Ni_bulk	log10	OLS_fallback	site:depth		0.9885	0.9928
soil_bulk	P_bulk	log10	MixedLM	site[T.Pertsevka]	-0.1657	0.09659	0.2898
soil_bulk	P_bulk	log10	MixedLM	site[T.Sergeevka]	0.02554	0.7979	0.7979
soil_bulk	P_bulk	log10	MixedLM	site[T.Rudny City]	-0.04606	0.6441	0.8205
soil_bulk	P_bulk	log10	MixedLM	depth[T.10-20 cm]	-0.09035	0.2637	0.4458
soil_bulk	P_bulk	log10	MixedLM	depth[T.20-30 cm]	-0.09707	0.2299	0.3448
soil_bulk	P_bulk	log10	MixedLM	site[T.Pertsevka]:depth[T.10-20 cm]	0.2061	0.07138	0.2141
soil_bulk	P_bulk	log10	MixedLM	site[T.Sergeevka]:depth[T.10-20 cm]	0.0515	0.6524	0.8694
soil_bulk	P_bulk	log10	MixedLM	site[T.Rudny City]:depth[T.10-20 cm]	0.04406	0.7	0.9231
soil_bulk	P_bulk	log10	MixedLM	site[T.Pertsevka]:depth[T.20-30 cm]	0.1599	0.1618	0.3011
soil_bulk	P_bulk	log10	MixedLM	site[T.Sergeevka]:depth[T.20-30 cm]	0.05986	0.6005	0.6005
soil_bulk	P_bulk	log10	MixedLM	site[T.Rudny City]:depth[T.20-30 cm]	0.1486	0.1938	0.5813
soil_bulk	Pb_bulk	log10	OLS_fallback	site		0.6965	0.7545
soil_bulk	Pb_bulk	log10	OLS_fallback	depth		0.6127	0.9757
soil_bulk	Pb_bulk	log10	OLS_fallback	site:depth		0.5991	0.9928
soil_bulk	S_bulk	log10	MixedLM	site[T.Pertsevka]	-0.1852	0.2019	0.3029
soil_bulk	S_bulk	log10	MixedLM	site[T.Sergeevka]	-0.08226	0.5709	0.7979
soil_bulk	S_bulk	log10	MixedLM	site[T.Rudny City]	0.03294	0.8205	0.8205
soil_bulk	S_bulk	log10	MixedLM	depth[T.10-20 cm]	-0.09486	0.2972	0.4458
soil_bulk	S_bulk	log10	MixedLM	depth[T.20-30 cm]	-0.1331	0.1437	0.3448
soil_bulk	S_bulk	log10	MixedLM	site[T.Pertsevka]:depth[T.10-20 cm]	0.1878	0.1444	0.2166
soil_bulk	S_bulk	log10	MixedLM	site[T.Sergeevka]:depth[T.10-20 cm]	0.02117	0.8694	0.8694
soil_bulk	S_bulk	log10	MixedLM	site[T.Rudny City]:depth[T.10-20 cm]	-0.09196	0.4749	0.9231
soil_bulk	S_bulk	log10	MixedLM	site[T.Pertsevka]:depth[T.20-30 cm]	0.1647	0.2007	0.3011
soil_bulk	S_bulk	log10	MixedLM	site[T.Sergeevka]:depth[T.20-30 cm]	0.2381	0.06427	0.1928
soil_bulk	S_bulk	log10	MixedLM	site[T.Rudny City]:depth[T.20-30 cm]	0.09906	0.4415	0.6622
soil_bulk	Zn_bulk	log10	OLS_fallback	site		0.6674	0.7545
soil_bulk	Zn_bulk	log10	OLS_fallback	depth		0.4771	0.9757
soil_bulk	Zn_bulk	log10	OLS_fallback	site:depth		0.5882	0.9928
soil_bulk	Al_bulk	raw	OLS_fallback	site		0.392	0.7187
soil_bulk	Al_bulk	raw	OLS_fallback	depth		0.9007	0.9735
soil_bulk	Al_bulk	raw	OLS_fallback	site:depth		0.8511	0.9976
soil_bulk	Ca_bulk	raw	OLS_fallback	site		0.1379	0.7035
soil_bulk	Ca_bulk	raw	OLS_fallback	depth		0.9369	0.9735
soil_bulk	Ca_bulk	raw	OLS_fallback	site:depth		0.9276	0.9976
soil_bulk	Cd_bulk	raw	OLS_fallback	site		0.558	0.8225
soil_bulk	Cd_bulk	raw	OLS_fallback	depth		0.4787	0.9735
soil_bulk	Cd_bulk	raw	OLS_fallback	site:depth		0.3638	0.9976
soil_bulk	Co_bulk	raw	OLS_fallback	site		0.3101	0.7035
soil_bulk	Co_bulk	raw	OLS_fallback	depth		0.8531	0.9735
soil_bulk	Co_bulk	raw	OLS_fallback	site:depth		0.7955	0.9976
soil_bulk	Cr_bulk	raw	OLS_fallback	site		0.8319	0.8319
soil_bulk	Cr_bulk	raw	OLS_fallback	depth		0.9606	0.9735
soil_bulk	Cr_bulk	raw	OLS_fallback	site:depth		0.9976	0.9976
soil_bulk	Cu_bulk	raw	MixedLM	site[T.Pertsevka]	-5.535	0.2238	0.2926
soil_bulk	Cu_bulk	raw	MixedLM	site[T.Sergeevka]	-0.9507	0.8345	0.8612
soil_bulk	Cu_bulk	raw	MixedLM	site[T.Rudny City]	9.259	0.04186	0.2093
soil_bulk	Cu_bulk	raw	MixedLM	depth[T.10-20 cm]	-3.015	0.4236	0.8245
soil_bulk	Cu_bulk	raw	MixedLM	depth[T.20-30 cm]	-3.181	0.3984	0.8536
soil_bulk	Cu_bulk	raw	MixedLM	site[T.Pertsevka]:depth[T.10-20 cm]	5.913	0.267	0.4451
soil_bulk	Cu_bulk	raw	MixedLM	site[T.Sergeevka]:depth[T.10-20 cm]	1.441	0.7868	0.8883
soil_bulk	Cu_bulk	raw	MixedLM	site[T.Rudny City]:depth[T.10-20 cm]	-4.317	0.4177	0.6962
soil_bulk	Cu_bulk	raw	MixedLM	site[T.Pertsevka]:depth[T.20-30 cm]	4.388	0.4102	0.7928
soil_bulk	Cu_bulk	raw	MixedLM	site[T.Sergeevka]:depth[T.20-30 cm]	3.59	0.5004	0.9792
soil_bulk	Cu_bulk	raw	MixedLM	site[T.Rudny City]:depth[T.20-30 cm]	-2.94	0.5811	0.7736
soil_bulk	Fe_bulk	raw	OLS_fallback	site		0.117	0.7035
soil_bulk	Fe_bulk	raw	OLS_fallback	depth		0.6464	0.9735
soil_bulk	Fe_bulk	raw	OLS_fallback	site:depth		0.6332	0.9976
soil_bulk	K_bulk	raw	MixedLM	site[T.Pertsevka]	-1617	0.1942	0.2926
soil_bulk	K_bulk	raw	MixedLM	site[T.Sergeevka]	-1156	0.3534	0.8612
soil_bulk	K_bulk	raw	MixedLM	site[T.Rudny City]	-404	0.7457	0.7457
soil_bulk	K_bulk	raw	MixedLM	depth[T.10-20 cm]	-494.8	0.6895	0.8619
soil_bulk	K_bulk	raw	MixedLM	depth[T.20-30 cm]	-758.6	0.5402	0.8536
soil_bulk	K_bulk	raw	MixedLM	site[T.Pertsevka]:depth[T.10-20 cm]	1294	0.4602	0.5752
soil_bulk	K_bulk	raw	MixedLM	site[T.Sergeevka]:depth[T.10-20 cm]	-275.8	0.8749	0.8883
soil_bulk	K_bulk	raw	MixedLM	site[T.Rudny City]:depth[T.10-20 cm]	253.5	0.8849	0.9633
soil_bulk	K_bulk	raw	MixedLM	site[T.Pertsevka]:depth[T.20-30 cm]	833.3	0.6342	0.7928
soil_bulk	K_bulk	raw	MixedLM	site[T.Sergeevka]:depth[T.20-30 cm]	571.9	0.744	0.9792
soil_bulk	K_bulk	raw	MixedLM	site[T.Rudny City]:depth[T.20-30 cm]	-389.5	0.824	0.824
soil_bulk	Mg_bulk	raw	OLS_fallback	site		0.3198	0.7035
soil_bulk	Mg_bulk	raw	OLS_fallback	depth		0.9735	0.9735
soil_bulk	Mg_bulk	raw	OLS_fallback	site:depth		0.9015	0.9976
soil_bulk	Mn_bulk	raw	MixedLM	site[T.Pertsevka]	-126.6	0.1385	0.2926
soil_bulk	Mn_bulk	raw	MixedLM	site[T.Sergeevka]	-14.95	0.8612	0.8612
soil_bulk	Mn_bulk	raw	MixedLM	site[T.Rudny City]	-81.6	0.3397	0.7457
soil_bulk	Mn_bulk	raw	MixedLM	depth[T.10-20 cm]	-44.41	0.4947	0.8245
soil_bulk	Mn_bulk	raw	MixedLM	depth[T.20-30 cm]	-26.57	0.6828	0.8536
soil_bulk	Mn_bulk	raw	MixedLM	site[T.Pertsevka]:depth[T.10-20 cm]	111	0.2273	0.4451
soil_bulk	Mn_bulk	raw	MixedLM	site[T.Sergeevka]:depth[T.10-20 cm]	12.91	0.8883	0.8883
soil_bulk	Mn_bulk	raw	MixedLM	site[T.Rudny City]:depth[T.10-20 cm]	80.76	0.3799	0.6962
soil_bulk	Mn_bulk	raw	MixedLM	site[T.Pertsevka]:depth[T.20-30 cm]	56.8	0.5369	0.7928
soil_bulk	Mn_bulk	raw	MixedLM	site[T.Sergeevka]:depth[T.20-30 cm]	2.395	0.9792	0.9792
soil_bulk	Mn_bulk	raw	MixedLM	site[T.Rudny City]:depth[T.20-30 cm]	48.1	0.601	0.7736
soil_bulk	Na_bulk	raw	OLS_fallback	site		0.8312	0.8319
soil_bulk	Na_bulk	raw	OLS_fallback	depth		0.8127	0.9735
soil_bulk	Na_bulk	raw	OLS_fallback	site:depth		0.9159	0.9976
soil_bulk	Ni_bulk	raw	MixedLM	site[T.Pertsevka]	-7.261	0.2554	0.2926
soil_bulk	Ni_bulk	raw	MixedLM	site[T.Sergeevka]	-1.753	0.7836	0.8612
soil_bulk	Ni_bulk	raw	MixedLM	site[T.Rudny City]	-2.345	0.7134	0.7457
soil_bulk	Ni_bulk	raw	MixedLM	depth[T.10-20 cm]	0.6783	0.9087	0.9087
soil_bulk	Ni_bulk	raw	MixedLM	depth[T.20-30 cm]	0.2367	0.9681	0.9681
soil_bulk	Ni_bulk	raw	MixedLM	site[T.Pertsevka]:depth[T.10-20 cm]	2.896	0.7292	0.7292
soil_bulk	Ni_bulk	raw	MixedLM	site[T.Sergeevka]:depth[T.10-20 cm]	-4.125	0.622	0.8883
soil_bulk	Ni_bulk	raw	MixedLM	site[T.Rudny City]:depth[T.10-20 cm]	0.3847	0.9633	0.9633
soil_bulk	Ni_bulk	raw	MixedLM	site[T.Pertsevka]:depth[T.20-30 cm]	1.498	0.8579	0.8579
soil_bulk	Ni_bulk	raw	MixedLM	site[T.Sergeevka]:depth[T.20-30 cm]	-1.281	0.8783	0.9792
soil_bulk	Ni_bulk	raw	MixedLM	site[T.Rudny City]:depth[T.20-30 cm]	-4.161	0.6189	0.7736
soil_bulk	P_bulk	raw	OLS_fallback	site		0.3055	0.7035
soil_bulk	P_bulk	raw	OLS_fallback	depth		0.7172	0.9735
soil_bulk	P_bulk	raw	OLS_fallback	site:depth		0.8363	0.9976
soil_bulk	Pb_bulk	raw	OLS_fallback	site		0.7713	0.8319
soil_bulk	Pb_bulk	raw	OLS_fallback	depth		0.651	0.9735
soil_bulk	Pb_bulk	raw	OLS_fallback	site:depth		0.5885	0.9976
soil_bulk	S_bulk	raw	MixedLM	site[T.Pertsevka]	-705.9	0.2926	0.2926
soil_bulk	S_bulk	raw	MixedLM	site[T.Sergeevka]	-339.5	0.6128	0.8612
soil_bulk	S_bulk	raw	MixedLM	site[T.Rudny City]	444	0.508	0.7457
soil_bulk	S_bulk	raw	MixedLM	depth[T.10-20 cm]	-408.5	0.3159	0.8245
soil_bulk	S_bulk	raw	MixedLM	depth[T.20-30 cm]	-517.3	0.2041	0.8536
soil_bulk	S_bulk	raw	MixedLM	site[T.Pertsevka]:depth[T.10-20 cm]	675.8	0.2408	0.4451
soil_bulk	S_bulk	raw	MixedLM	site[T.Sergeevka]:depth[T.10-20 cm]	135.2	0.8145	0.8883
soil_bulk	S_bulk	raw	MixedLM	site[T.Rudny City]:depth[T.10-20 cm]	-573.8	0.3193	0.6962
soil_bulk	S_bulk	raw	MixedLM	site[T.Pertsevka]:depth[T.20-30 cm]	591.6	0.3044	0.7928
soil_bulk	S_bulk	raw	MixedLM	site[T.Sergeevka]:depth[T.20-30 cm]	867.6	0.1321	0.6603
soil_bulk	S_bulk	raw	MixedLM	site[T.Rudny City]:depth[T.20-30 cm]	371.8	0.5187	0.7736
soil_bulk	Zn_bulk	raw	OLS_fallback	site		0.5982	0.8225
soil_bulk	Zn_bulk	raw	OLS_fallback	depth		0.5732	0.9735
soil_bulk	Zn_bulk	raw	OLS_fallback	site:depth		0.6321	0.9976
soil_mobile	Al_mobile	log10	MixedLM	site[T.Pertsevka]	-0.28	0.1094	0.1368
soil_mobile	Al_mobile	log10	MixedLM	site[T.Sergeevka]	-0.3132	0.07339	0.1223
soil_mobile	Al_mobile	log10	MixedLM	site[T.Rudny City]	-0.4064	0.02016	0.0252
soil_mobile	Al_mobile	log10	MixedLM	depth[T.10-20 cm]	-0.01942	0.8597	0.9904
soil_mobile	Al_mobile	log10	MixedLM	depth[T.20-30 cm]	0.02996	0.785	0.8318
soil_mobile	Al_mobile	log10	MixedLM	site[T.Pertsevka]:depth[T.10-20 cm]	0.2406	0.1214	0.3035
soil_mobile	Al_mobile	log10	MixedLM	site[T.Sergeevka]:depth[T.10-20 cm]	0.06975	0.6534	0.8289
soil_mobile	Al_mobile	log10	MixedLM	site[T.Rudny City]:depth[T.10-20 cm]	0.329	0.03418	0.08546
soil_mobile	Al_mobile	log10	MixedLM	site[T.Pertsevka]:depth[T.20-30 cm]	0.1222	0.4314	0.5518
soil_mobile	Al_mobile	log10	MixedLM	site[T.Sergeevka]:depth[T.20-30 cm]	0.05563	0.7202	0.7202
soil_mobile	Al_mobile	log10	MixedLM	site[T.Rudny City]:depth[T.20-30 cm]	0.09588	0.5371	0.8955
soil_mobile	Ca_mobile	log10	OLS_fallback	site		0.008277	0.01301
soil_mobile	Ca_mobile	log10	OLS_fallback	depth		0.9964	0.9964
soil_mobile	Ca_mobile	log10	OLS_fallback	site:depth		0.3483	0.7909
soil_mobile	Cd_mobile	log10	MixedLM	site[T.Pertsevka]	-0.1019	0.2219	0.2219
soil_mobile	Cd_mobile	log10	MixedLM	site[T.Sergeevka]	-0.1217	0.1443	0.1804
soil_mobile	Cd_mobile	log10	MixedLM	site[T.Rudny City]	-0.1582	0.05772	0.05772
soil_mobile	Cd_mobile	log10	MixedLM	depth[T.10-20 cm]	-0.09644	0.2261	0.7783
soil_mobile	Cd_mobile	log10	MixedLM	depth[T.20-30 cm]	-0.1114	0.1622	0.4054
soil_mobile	Cd_mobile	log10	MixedLM	site[T.Pertsevka]:depth[T.10-20 cm]	-0.0584	0.6043	0.6043
soil_mobile	Cd_mobile	log10	MixedLM	site[T.Sergeevka]:depth[T.10-20 cm]	-0.04908	0.6631	0.8289
soil_mobile	Cd_mobile	log10	MixedLM	site[T.Rudny City]:depth[T.10-20 cm]	-0.07891	0.4838	0.6047
soil_mobile	Cd_mobile	log10	MixedLM	site[T.Pertsevka]:depth[T.20-30 cm]	-0.1844	0.1018	0.2546
soil_mobile	Cd_mobile	log10	MixedLM	site[T.Sergeevka]:depth[T.20-30 cm]	-0.05105	0.6505	0.7202
soil_mobile	Cd_mobile	log10	MixedLM	site[T.Rudny City]:depth[T.20-30 cm]	0.02764	0.8062	0.8955
soil_mobile	Co_mobile	log10	OLS_fallback	site		0.002568	0.005649
soil_mobile	Co_mobile	log10	OLS_fallback	depth		0.6102	0.9964
soil_mobile	Co_mobile	log10	OLS_fallback	site:depth		0.9287	0.9287
soil_mobile	Cr_mobile	log10	OLS_fallback	site		0.007679	0.01301
soil_mobile	Cr_mobile	log10	OLS_fallback	depth		0.8561	0.9964
soil_mobile	Cr_mobile	log10	OLS_fallback	site:depth		0.8848	0.9287
soil_mobile	Cu_mobile	log10	OLS_fallback	site		0.8328	0.8328
soil_mobile	Cu_mobile	log10	OLS_fallback	depth		0.9842	0.9964
soil_mobile	Cu_mobile	log10	OLS_fallback	site:depth		0.1639	0.6009
soil_mobile	Fe_mobile	log10	MixedLM	site[T.Pertsevka]	-0.749	0.003888	0.01944
soil_mobile	Fe_mobile	log10	MixedLM	site[T.Sergeevka]	-0.6345	0.01445	0.03612
soil_mobile	Fe_mobile	log10	MixedLM	site[T.Rudny City]	-0.7697	0.003006	0.007529
soil_mobile	Fe_mobile	log10	MixedLM	depth[T.10-20 cm]	0.001423	0.9904	0.9904
soil_mobile	Fe_mobile	log10	MixedLM	depth[T.20-30 cm]	0.07727	0.5135	0.8318
soil_mobile	Fe_mobile	log10	MixedLM	site[T.Pertsevka]:depth[T.10-20 cm]	0.3663	0.02852	0.1426
soil_mobile	Fe_mobile	log10	MixedLM	site[T.Sergeevka]:depth[T.10-20 cm]	0.1858	0.2666	0.8289
soil_mobile	Fe_mobile	log10	MixedLM	site[T.Rudny City]:depth[T.10-20 cm]	0.5849	0.000469	0.002345
soil_mobile	Fe_mobile	log10	MixedLM	site[T.Pertsevka]:depth[T.20-30 cm]	0.09952	0.5518	0.5518
soil_mobile	Fe_mobile	log10	MixedLM	site[T.Sergeevka]:depth[T.20-30 cm]	0.1443	0.3884	0.7202
soil_mobile	Fe_mobile	log10	MixedLM	site[T.Rudny City]:depth[T.20-30 cm]	0.3745	0.02513	0.1256
soil_mobile	K_mobile	log10	MixedLM	site[T.Pertsevka]	-0.113	0.08866	0.1368
soil_mobile	K_mobile	log10	MixedLM	site[T.Sergeevka]	-0.1781	0.007275	0.03612
soil_mobile	K_mobile	log10	MixedLM	site[T.Rudny City]	-0.1885	0.004518	0.007529
soil_mobile	K_mobile	log10	MixedLM	depth[T.10-20 cm]	-0.06462	0.3113	0.7783
soil_mobile	K_mobile	log10	MixedLM	depth[T.20-30 cm]	-0.09895	0.121	0.4054
soil_mobile	K_mobile	log10	MixedLM	site[T.Pertsevka]:depth[T.10-20 cm]	0.09582	0.2884	0.4495
soil_mobile	K_mobile	log10	MixedLM	site[T.Sergeevka]:depth[T.10-20 cm]	0.002097	0.9815	0.9815
soil_mobile	K_mobile	log10	MixedLM	site[T.Rudny City]:depth[T.10-20 cm]	0.006968	0.9385	0.9385
soil_mobile	K_mobile	log10	MixedLM	site[T.Pertsevka]:depth[T.20-30 cm]	0.05579	0.5365	0.5518
soil_mobile	K_mobile	log10	MixedLM	site[T.Sergeevka]:depth[T.20-30 cm]	0.03955	0.6613	0.7202
soil_mobile	K_mobile	log10	MixedLM	site[T.Rudny City]:depth[T.20-30 cm]	0.01186	0.8955	0.8955
soil_mobile	Mg_mobile	log10	OLS_fallback	site		0.000359	0.001316
soil_mobile	Mg_mobile	log10	OLS_fallback	depth		0.7445	0.9964
soil_mobile	Mg_mobile	log10	OLS_fallback	site:depth		0.6125	0.8817
soil_mobile	Mn_mobile	log10	OLS_fallback	site		0.07849	0.09593
soil_mobile	Mn_mobile	log10	OLS_fallback	depth		0.9691	0.9964
soil_mobile	Mn_mobile	log10	OLS_fallback	site:depth		0.7577	0.9261
soil_mobile	Na_mobile	log10	OLS_fallback	site		5.626e-08	6.188e-07
soil_mobile	Na_mobile	log10	OLS_fallback	depth		0.06864	0.755
soil_mobile	Na_mobile	log10	OLS_fallback	site:depth		0.3595	0.7909
soil_mobile	Ni_mobile	log10	OLS_fallback	site		0.4895	0.5384
soil_mobile	Ni_mobile	log10	OLS_fallback	depth		0.6121	0.9964
soil_mobile	Ni_mobile	log10	OLS_fallback	site:depth		0.6186	0.8817
soil_mobile	P_mobile	log10	OLS_fallback	site		1.606e-06	8.834e-06
soil_mobile	P_mobile	log10	OLS_fallback	depth		0.4032	0.9964
soil_mobile	P_mobile	log10	OLS_fallback	site:depth		0.6412	0.8817
soil_mobile	Pb_mobile	log10	OLS_fallback	site		0.05874	0.08077
soil_mobile	Pb_mobile	log10	OLS_fallback	depth		0.7121	0.9964
soil_mobile	Pb_mobile	log10	OLS_fallback	site:depth		0.09611	0.5286
soil_mobile	S_mobile	log10	MixedLM	site[T.Pertsevka]	0.2183	0.009296	0.02324
soil_mobile	S_mobile	log10	MixedLM	site[T.Sergeevka]	0.03324	0.6921	0.6921
soil_mobile	S_mobile	log10	MixedLM	site[T.Rudny City]	0.2412	0.004053	0.007529
soil_mobile	S_mobile	log10	MixedLM	depth[T.10-20 cm]	-0.001265	0.9877	0.9904
soil_mobile	S_mobile	log10	MixedLM	depth[T.20-30 cm]	-0.01737	0.8318	0.8318
soil_mobile	S_mobile	log10	MixedLM	site[T.Pertsevka]:depth[T.10-20 cm]	0.106	0.3596	0.4495
soil_mobile	S_mobile	log10	MixedLM	site[T.Sergeevka]:depth[T.10-20 cm]	-0.07368	0.5241	0.8289
soil_mobile	S_mobile	log10	MixedLM	site[T.Rudny City]:depth[T.10-20 cm]	-0.1418	0.2201	0.3669
soil_mobile	S_mobile	log10	MixedLM	site[T.Pertsevka]:depth[T.20-30 cm]	0.205	0.0763	0.2546
soil_mobile	S_mobile	log10	MixedLM	site[T.Sergeevka]:depth[T.20-30 cm]	-0.05654	0.625	0.7202
soil_mobile	S_mobile	log10	MixedLM	site[T.Rudny City]:depth[T.20-30 cm]	-0.03018	0.7941	0.8955
soil_mobile	Zn_mobile	log10	OLS_fallback	site		0.001621	0.004457
soil_mobile	Zn_mobile	log10	OLS_fallback	depth		0.3431	0.9964
soil_mobile	Zn_mobile	log10	OLS_fallback	site:depth		0.01569	0.1726
soil_mobile	Al_mobile	raw	OLS_fallback	site		0.364	0.364
soil_mobile	Al_mobile	raw	OLS_fallback	depth		0.9536	0.9963
soil_mobile	Al_mobile	raw	OLS_fallback	site:depth		0.8407	0.9679
soil_mobile	Ca_mobile	raw	MixedLM	site[T.Pertsevka]	911.8	2.727e-05	0.0001363
soil_mobile	Ca_mobile	raw	MixedLM	site[T.Sergeevka]	185.4	0.3937	0.3937
soil_mobile	Ca_mobile	raw	MixedLM	site[T.Rudny City]	258.2	0.2349	0.2936
soil_mobile	Ca_mobile	raw	MixedLM	depth[T.10-20 cm]	17.61	0.9342	0.9538
soil_mobile	Ca_mobile	raw	MixedLM	depth[T.20-30 cm]	37.74	0.8595	0.8595
soil_mobile	Ca_mobile	raw	MixedLM	site[T.Pertsevka]:depth[T.10-20 cm]	215.5	0.4747	0.4747
soil_mobile	Ca_mobile	raw	MixedLM	site[T.Sergeevka]:depth[T.10-20 cm]	-251.5	0.4042	0.7447
soil_mobile	Ca_mobile	raw	MixedLM	site[T.Rudny City]:depth[T.10-20 cm]	-419.6	0.164	0.2778
soil_mobile	Ca_mobile	raw	MixedLM	site[T.Pertsevka]:depth[T.20-30 cm]	-60.39	0.8412	0.8412
soil_mobile	Ca_mobile	raw	MixedLM	site[T.Sergeevka]:depth[T.20-30 cm]	-248.1	0.4106	0.9119
soil_mobile	Ca_mobile	raw	MixedLM	site[T.Rudny City]:depth[T.20-30 cm]	38.93	0.8973	0.8973
soil_mobile	Cd_mobile	raw	OLS_fallback	site		0.157	0.1727
soil_mobile	Cd_mobile	raw	OLS_fallback	depth		0.2572	0.9963
soil_mobile	Cd_mobile	raw	OLS_fallback	site:depth		0.8238	0.9679
soil_mobile	Co_mobile	raw	OLS_fallback	site		0.0001958	0.001077
soil_mobile	Co_mobile	raw	OLS_fallback	depth		0.8722	0.9963
soil_mobile	Co_mobile	raw	OLS_fallback	site:depth		0.9679	0.9679
soil_mobile	Cr_mobile	raw	OLS_fallback	site		0.009709	0.02136
soil_mobile	Cr_mobile	raw	OLS_fallback	depth		0.7296	0.9963
soil_mobile	Cr_mobile	raw	OLS_fallback	site:depth		0.9373	0.9679
soil_mobile	Cu_mobile	raw	MixedLM	site[T.Pertsevka]	0.006343	0.8952	0.8952
soil_mobile	Cu_mobile	raw	MixedLM	site[T.Sergeevka]	0.09648	0.04508	0.1127
soil_mobile	Cu_mobile	raw	MixedLM	site[T.Rudny City]	0.1768	0.0002412	0.0006029
soil_mobile	Cu_mobile	raw	MixedLM	depth[T.10-20 cm]	0.00169	0.9538	0.9538
soil_mobile	Cu_mobile	raw	MixedLM	depth[T.20-30 cm]	0.01409	0.6288	0.786
soil_mobile	Cu_mobile	raw	MixedLM	site[T.Pertsevka]:depth[T.10-20 cm]	-0.02957	0.4731	0.4747
soil_mobile	Cu_mobile	raw	MixedLM	site[T.Sergeevka]:depth[T.10-20 cm]	-0.02751	0.5045	0.7447
soil_mobile	Cu_mobile	raw	MixedLM	site[T.Rudny City]:depth[T.10-20 cm]	0.004482	0.9134	0.9134
soil_mobile	Cu_mobile	raw	MixedLM	site[T.Pertsevka]:depth[T.20-30 cm]	-0.05201	0.207	0.5174
soil_mobile	Cu_mobile	raw	MixedLM	site[T.Sergeevka]:depth[T.20-30 cm]	-0.02481	0.5471	0.9119
soil_mobile	Cu_mobile	raw	MixedLM	site[T.Rudny City]:depth[T.20-30 cm]	-0.01666	0.6861	0.8973
soil_mobile	Fe_mobile	raw	MixedLM	site[T.Pertsevka]	-221.2	0.001369	0.003422
soil_mobile	Fe_mobile	raw	MixedLM	site[T.Sergeevka]	-197.3	0.004294	0.02147
soil_mobile	Fe_mobile	raw	MixedLM	site[T.Rudny City]	-212.8	0.002073	0.003456
soil_mobile	Fe_mobile	raw	MixedLM	depth[T.10-20 cm]	-3.607	0.9346	0.9538
soil_mobile	Fe_mobile	raw	MixedLM	depth[T.20-30 cm]	45.44	0.3014	0.7136
soil_mobile	Fe_mobile	raw	MixedLM	site[T.Pertsevka]:depth[T.10-20 cm]	103.6	0.09568	0.4747
soil_mobile	Fe_mobile	raw	MixedLM	site[T.Sergeevka]:depth[T.10-20 cm]	32.85	0.5973	0.7447
soil_mobile	Fe_mobile	raw	MixedLM	site[T.Rudny City]:depth[T.10-20 cm]	129.9	0.03664	0.1832
soil_mobile	Fe_mobile	raw	MixedLM	site[T.Pertsevka]:depth[T.20-30 cm]	32	0.6068	0.7586
soil_mobile	Fe_mobile	raw	MixedLM	site[T.Sergeevka]:depth[T.20-30 cm]	-3.517	0.9549	0.9995
soil_mobile	Fe_mobile	raw	MixedLM	site[T.Rudny City]:depth[T.20-30 cm]	32.56	0.6005	0.8973
soil_mobile	K_mobile	raw	OLS_fallback	site		0.01607	0.02946
soil_mobile	K_mobile	raw	OLS_fallback	depth		0.2417	0.9963
soil_mobile	K_mobile	raw	OLS_fallback	site:depth		0.9165	0.9679
soil_mobile	Mg_mobile	raw	OLS_fallback	site		0.008233	0.02136
soil_mobile	Mg_mobile	raw	OLS_fallback	depth		0.8282	0.9963
soil_mobile	Mg_mobile	raw	OLS_fallback	site:depth		0.7983	0.9679
soil_mobile	Mn_mobile	raw	OLS_fallback	site		0.06235	0.09797
soil_mobile	Mn_mobile	raw	OLS_fallback	depth		0.9831	0.9963
soil_mobile	Mn_mobile	raw	OLS_fallback	site:depth		0.6968	0.9679
soil_mobile	Na_mobile	raw	OLS_fallback	site		1.051e-05	0.0001156
soil_mobile	Na_mobile	raw	OLS_fallback	depth		0.6385	0.9963
soil_mobile	Na_mobile	raw	OLS_fallback	site:depth		0.7059	0.9679
soil_mobile	Ni_mobile	raw	MixedLM	site[T.Pertsevka]	-0.8026	0.2657	0.4429
soil_mobile	Ni_mobile	raw	MixedLM	site[T.Sergeevka]	-0.828	0.2509	0.3137
soil_mobile	Ni_mobile	raw	MixedLM	site[T.Rudny City]	-0.2688	0.7093	0.7093
soil_mobile	Ni_mobile	raw	MixedLM	depth[T.10-20 cm]	0.797	0.1264	0.6318
soil_mobile	Ni_mobile	raw	MixedLM	depth[T.20-30 cm]	0.9101	0.08089	0.4045
soil_mobile	Ni_mobile	raw	MixedLM	site[T.Pertsevka]:depth[T.10-20 cm]	-0.8133	0.27	0.4747
soil_mobile	Ni_mobile	raw	MixedLM	site[T.Sergeevka]:depth[T.10-20 cm]	-0.5637	0.4446	0.7447
soil_mobile	Ni_mobile	raw	MixedLM	site[T.Rudny City]:depth[T.10-20 cm]	0.1263	0.864	0.9134
soil_mobile	Ni_mobile	raw	MixedLM	site[T.Pertsevka]:depth[T.20-30 cm]	-1.17	0.1127	0.5174
soil_mobile	Ni_mobile	raw	MixedLM	site[T.Sergeevka]:depth[T.20-30 cm]	-0.7372	0.3174	0.9119
soil_mobile	Ni_mobile	raw	MixedLM	site[T.Rudny City]:depth[T.20-30 cm]	-0.2045	0.7815	0.8973
soil_mobile	P_mobile	raw	MixedLM	site[T.Pertsevka]	1.695	0.6051	0.7564
soil_mobile	P_mobile	raw	MixedLM	site[T.Sergeevka]	3.792	0.2472	0.3137
soil_mobile	P_mobile	raw	MixedLM	site[T.Rudny City]	29.81	9.505e-20	4.753e-19
soil_mobile	P_mobile	raw	MixedLM	depth[T.10-20 cm]	-2.078	0.5252	0.9538
soil_mobile	P_mobile	raw	MixedLM	depth[T.20-30 cm]	-2.592	0.4282	0.7136
soil_mobile	P_mobile	raw	MixedLM	site[T.Pertsevka]:depth[T.10-20 cm]	4.48	0.3327	0.4747
soil_mobile	P_mobile	raw	MixedLM	site[T.Sergeevka]:depth[T.10-20 cm]	-1.506	0.7447	0.7447
soil_mobile	P_mobile	raw	MixedLM	site[T.Rudny City]:depth[T.10-20 cm]	-6.397	0.1667	0.2778
soil_mobile	P_mobile	raw	MixedLM	site[T.Pertsevka]:depth[T.20-30 cm]	3.706	0.423	0.705
soil_mobile	P_mobile	raw	MixedLM	site[T.Sergeevka]:depth[T.20-30 cm]	-0.003087	0.9995	0.9995
soil_mobile	P_mobile	raw	MixedLM	site[T.Rudny City]:depth[T.20-30 cm]	-1.39	0.7638	0.8973
soil_mobile	Pb_mobile	raw	OLS_fallback	site		0.1335	0.1727
soil_mobile	Pb_mobile	raw	OLS_fallback	depth		0.9196	0.9963
soil_mobile	Pb_mobile	raw	OLS_fallback	site:depth		0.1181	0.6496
soil_mobile	S_mobile	raw	OLS_fallback	site		0.1422	0.1727
soil_mobile	S_mobile	raw	OLS_fallback	depth		0.9963	0.9963
soil_mobile	S_mobile	raw	OLS_fallback	site:depth		0.2439	0.8942
soil_mobile	Zn_mobile	raw	OLS_fallback	site		0.0009171	0.003363
soil_mobile	Zn_mobile	raw	OLS_fallback	depth		0.555	0.9963
soil_mobile	Zn_mobile	raw	OLS_fallback	site:depth		0.06178	0.6496
soil_physchem	carbonates_mmol_100g	log10	OLS_fallback	site		1.114e-15	3.343e-15
soil_physchem	carbonates_mmol_100g	log10	OLS_fallback	depth		0.2993	0.5559
soil_physchem	carbonates_mmol_100g	log10	OLS_fallback	site:depth		0.9414	0.9414
soil_physchem	humidity_pct	log10	MixedLM	site[T.Pertsevka]	0.4049	0.02479	0.03719
soil_physchem	humidity_pct	log10	MixedLM	site[T.Sergeevka]	0.2161	0.2308	0.2308
soil_physchem	humidity_pct	log10	MixedLM	site[T.Rudny City]	0.9424	1.741e-07	5.223e-07
soil_physchem	humidity_pct	log10	MixedLM	depth[T.10-20 cm]	0.1059	0.1593	0.239
soil_physchem	humidity_pct	log10	MixedLM	depth[T.20-30 cm]	0.08273	0.2714	0.407
soil_physchem	humidity_pct	log10	MixedLM	site[T.Pertsevka]:depth[T.10-20 cm]	-0.1413	0.1842	0.2763
soil_physchem	humidity_pct	log10	MixedLM	site[T.Sergeevka]:depth[T.10-20 cm]	-0.193	0.06956	0.1043
soil_physchem	humidity_pct	log10	MixedLM	site[T.Rudny City]:depth[T.10-20 cm]	-0.2886	0.006658	0.007366
soil_physchem	humidity_pct	log10	MixedLM	site[T.Pertsevka]:depth[T.20-30 cm]	-0.1163	0.2744	0.5251
soil_physchem	humidity_pct	log10	MixedLM	site[T.Sergeevka]:depth[T.20-30 cm]	-0.1713	0.1073	0.3218
soil_physchem	humidity_pct	log10	MixedLM	site[T.Rudny City]:depth[T.20-30 cm]	-0.249	0.01923	0.05768
soil_physchem	humus_pct	log10	OLS_fallback	site		6.532e-05	6.532e-05
soil_physchem	humus_pct	log10	OLS_fallback	depth		0.3792	0.5559
soil_physchem	humus_pct	log10	OLS_fallback	site:depth		0.3319	0.9414
soil_physchem	pH	log10	MixedLM	site[T.Pertsevka]	0.003848	0.7775	0.7775
soil_physchem	pH	log10	MixedLM	site[T.Sergeevka]	0.03213	0.01829	0.02744
soil_physchem	pH	log10	MixedLM	site[T.Rudny City]	0.02756	0.04295	0.06443
soil_physchem	pH	log10	MixedLM	depth[T.10-20 cm]	0.009371	0.3211	0.3211
soil_physchem	pH	log10	MixedLM	depth[T.20-30 cm]	0.004375	0.6432	0.6432
soil_physchem	pH	log10	MixedLM	site[T.Pertsevka]:depth[T.10-20 cm]	0.002314	0.8625	0.8625
soil_physchem	pH	log10	MixedLM	site[T.Sergeevka]:depth[T.10-20 cm]	-0.01114	0.4041	0.4041
soil_physchem	pH	log10	MixedLM	site[T.Rudny City]:depth[T.10-20 cm]	-0.0361	0.006889	0.007366
soil_physchem	pH	log10	MixedLM	site[T.Pertsevka]:depth[T.20-30 cm]	0.002715	0.8389	0.8389
soil_physchem	pH	log10	MixedLM	site[T.Sergeevka]:depth[T.20-30 cm]	-0.01125	0.3996	0.3996
soil_physchem	pH	log10	MixedLM	site[T.Rudny City]:depth[T.20-30 cm]	-0.009975	0.4552	0.6828
soil_physchem	sum_exch_bases_mmol_100g	log10	MixedLM	site[T.Pertsevka]	3.087	0.005651	0.01695
soil_physchem	sum_exch_bases_mmol_100g	log10	MixedLM	site[T.Sergeevka]	2.898	0.009369	0.02744
soil_physchem	sum_exch_bases_mmol_100g	log10	MixedLM	site[T.Rudny City]	1.1	0.3242	0.3242
soil_physchem	sum_exch_bases_mmol_100g	log10	MixedLM	depth[T.10-20 cm]	2.876	0.009643	0.02893
soil_physchem	sum_exch_bases_mmol_100g	log10	MixedLM	depth[T.20-30 cm]	1.455	0.1904	0.407
soil_physchem	sum_exch_bases_mmol_100g	log10	MixedLM	site[T.Pertsevka]:depth[T.10-20 cm]	-2.862	0.06859	0.2058
soil_physchem	sum_exch_bases_mmol_100g	log10	MixedLM	site[T.Sergeevka]:depth[T.10-20 cm]	-2.927	0.06254	0.1043
soil_physchem	sum_exch_bases_mmol_100g	log10	MixedLM	site[T.Rudny City]:depth[T.10-20 cm]	-4.211	0.007366	0.007366
soil_physchem	sum_exch_bases_mmol_100g	log10	MixedLM	site[T.Pertsevka]:depth[T.20-30 cm]	-1.468	0.3501	0.5251
soil_physchem	sum_exch_bases_mmol_100g	log10	MixedLM	site[T.Sergeevka]:depth[T.20-30 cm]	-1.51	0.3366	0.3996
soil_physchem	sum_exch_bases_mmol_100g	log10	MixedLM	site[T.Rudny City]:depth[T.20-30 cm]	-0.4569	0.7712	0.7712
soil_physchem	total_min_mmol_100g	log10	OLS_fallback	site		1.265e-10	1.897e-10
soil_physchem	total_min_mmol_100g	log10	OLS_fallback	depth		0.5559	0.5559
soil_physchem	total_min_mmol_100g	log10	OLS_fallback	site:depth		0.6809	0.9414
soil_physchem	carbonates_mmol_100g	raw	OLS_fallback	site		0.0002463	0.0002463
soil_physchem	carbonates_mmol_100g	raw	OLS_fallback	depth		0.6923	0.9231
soil_physchem	carbonates_mmol_100g	raw	OLS_fallback	site:depth		0.6618	0.8202
soil_physchem	humidity_pct	raw	OLS_fallback	site		3.225e-07	1.29e-06
soil_physchem	humidity_pct	raw	OLS_fallback	depth		0.9587	0.9587
soil_physchem	humidity_pct	raw	OLS_fallback	site:depth		0.2423	0.7047
soil_physchem	humus_pct	raw	OLS_fallback	site		1.097e-06	2.194e-06
soil_physchem	humus_pct	raw	OLS_fallback	depth		0.6294	0.9231
soil_physchem	humus_pct	raw	OLS_fallback	site:depth		0.8202	0.8202
soil_physchem	pH	raw	MixedLM	site[T.Pertsevka]	0.06333	0.7822	0.7822
soil_physchem	pH	raw	MixedLM	site[T.Sergeevka]	0.5333	0.0199	0.0398
soil_physchem	pH	raw	MixedLM	site[T.Rudny City]	0.4667	0.04163	0.04163
soil_physchem	pH	raw	MixedLM	depth[T.10-20 cm]	0.15	0.3529	0.7059
soil_physchem	pH	raw	MixedLM	depth[T.20-30 cm]	0.07	0.6647	0.8998
soil_physchem	pH	raw	MixedLM	site[T.Pertsevka]:depth[T.10-20 cm]	0.04	0.861	0.861
soil_physchem	pH	raw	MixedLM	site[T.Sergeevka]:depth[T.10-20 cm]	-0.1833	0.4221	0.8442
soil_physchem	pH	raw	MixedLM	site[T.Rudny City]:depth[T.10-20 cm]	-0.6033	0.008243	0.008243
soil_physchem	pH	raw	MixedLM	site[T.Pertsevka]:depth[T.20-30 cm]	0.04667	0.8381	0.8381
soil_physchem	pH	raw	MixedLM	site[T.Sergeevka]:depth[T.20-30 cm]	-0.1867	0.4137	0.8274
soil_physchem	pH	raw	MixedLM	site[T.Rudny City]:depth[T.20-30 cm]	-0.18	0.4306	0.4306
soil_physchem	sum_exch_bases_mmol_100g	raw	OLS_fallback	site		1.191e-05	1.588e-05
soil_physchem	sum_exch_bases_mmol_100g	raw	OLS_fallback	depth		0.04923	0.1969
soil_physchem	sum_exch_bases_mmol_100g	raw	OLS_fallback	site:depth		0.3523	0.7047
soil_physchem	total_min_mmol_100g	raw	MixedLM	site[T.Pertsevka]	2.471	0.6598	0.7822
soil_physchem	total_min_mmol_100g	raw	MixedLM	site[T.Sergeevka]	0.366	0.948	0.948
soil_physchem	total_min_mmol_100g	raw	MixedLM	site[T.Rudny City]	95.37	9.176e-65	1.835e-64
soil_physchem	total_min_mmol_100g	raw	MixedLM	depth[T.10-20 cm]	-0.63	0.8836	0.8836
soil_physchem	total_min_mmol_100g	raw	MixedLM	depth[T.20-30 cm]	-0.542	0.8998	0.8998
soil_physchem	total_min_mmol_100g	raw	MixedLM	site[T.Pertsevka]:depth[T.10-20 cm]	-1.683	0.7822	0.861
soil_physchem	total_min_mmol_100g	raw	MixedLM	site[T.Sergeevka]:depth[T.10-20 cm]	-0.366	0.9521	0.9521
soil_physchem	total_min_mmol_100g	raw	MixedLM	site[T.Rudny City]:depth[T.10-20 cm]	-38.67	2.117e-10	4.233e-10
soil_physchem	total_min_mmol_100g	raw	MixedLM	site[T.Pertsevka]:depth[T.20-30 cm]	-2.23	0.7141	0.8381
soil_physchem	total_min_mmol_100g	raw	MixedLM	site[T.Sergeevka]:depth[T.20-30 cm]	-0.2237	0.9707	0.9707
soil_physchem	total_min_mmol_100g	raw	MixedLM	site[T.Rudny City]:depth[T.20-30 cm]	-32.97	6.095e-08	1.219e-07
roots	Al	log10	OLS_fallback	site		0.3522	0.7282
roots	Al	log10	OLS_fallback	depth		0.8391	0.965
roots	Al	log10	OLS_fallback	site:depth		0.7504	0.9308
roots	Ca	log10	MixedLM	site[T.Pertsevka]	0.3239	0.001324	0.002648
roots	Ca	log10	MixedLM	site[T.Sergeevka]	-0.0343	0.7339	0.7556
roots	Ca	log10	MixedLM	site[T.Rudny City]	0.3717	0.0002293	0.0004587
roots	Ca	log10	MixedLM	depth[T.10-20 cm]	-0.05638	0.5004	0.7033
roots	Ca	log10	MixedLM	depth[T.20-30 cm]	-0.008155	0.9224	0.9224
roots	Ca	log10	MixedLM	site[T.Pertsevka]:depth[T.10-20 cm]	0.09444	0.4248	0.7893
roots	Ca	log10	MixedLM	site[T.Sergeevka]:depth[T.10-20 cm]	0.1883	0.1116	0.2231
roots	Ca	log10	MixedLM	site[T.Rudny City]:depth[T.10-20 cm]	0.08997	0.447	0.4643
roots	Ca	log10	MixedLM	site[T.Pertsevka]:depth[T.20-30 cm]	0.06623	0.6024	0.6024
roots	Ca	log10	MixedLM	site[T.Sergeevka]:depth[T.20-30 cm]	0.1188	0.3153	0.6307
roots	Ca	log10	MixedLM	site[T.Rudny City]:depth[T.20-30 cm]	0.03358	0.7766	0.7766
roots	Cd	log10	OLS_fallback	site		0.1132	0.5285
roots	Cd	log10	OLS_fallback	depth		0.7985	0.965
roots	Cd	log10	OLS_fallback	site:depth		0.01539	0.2155
roots	Co	log10	MixedLM	site[T.Pertsevka]	0.1169	0.713	0.713
roots	Co	log10	MixedLM	site[T.Sergeevka]	-0.09896	0.7556	0.7556
roots	Co	log10	MixedLM	site[T.Rudny City]	-0.3145	0.3225	0.3225
roots	Co	log10	MixedLM	depth[T.10-20 cm]	-0.1208	0.7033	0.7033
roots	Co	log10	MixedLM	depth[T.20-30 cm]	-0.1413	0.6561	0.9224
roots	Co	log10	MixedLM	site[T.Pertsevka]:depth[T.10-20 cm]	-0.1199	0.7893	0.7893
roots	Co	log10	MixedLM	site[T.Sergeevka]:depth[T.10-20 cm]	0.42	0.3493	0.3493
roots	Co	log10	MixedLM	site[T.Rudny City]:depth[T.10-20 cm]	0.3284	0.4643	0.4643
roots	Co	log10	MixedLM	site[T.Pertsevka]:depth[T.20-30 cm]	-0.5176	0.2793	0.5586
roots	Co	log10	MixedLM	site[T.Sergeevka]:depth[T.20-30 cm]	-0.009462	0.9832	0.9832
roots	Co	log10	MixedLM	site[T.Rudny City]:depth[T.20-30 cm]	0.1903	0.6715	0.7766
roots	Cr	log10	OLS_fallback	site		0.5722	0.7282
roots	Cr	log10	OLS_fallback	depth		0.9073	0.965
roots	Cr	log10	OLS_fallback	site:depth		0.6617	0.9308
roots	Cu	log10	OLS_fallback	site		0.8524	0.8524
roots	Cu	log10	OLS_fallback	depth		0.3613	0.965
roots	Cu	log10	OLS_fallback	site:depth		0.5265	0.9308
roots	Fe	log10	OLS_fallback	site		0.5623	0.7282
roots	Fe	log10	OLS_fallback	depth		0.8928	0.965
roots	Fe	log10	OLS_fallback	site:depth		0.5872	0.9308
roots	K	log10	OLS_fallback	site		0.3863	0.7282
roots	K	log10	OLS_fallback	depth		0.7705	0.965
roots	K	log10	OLS_fallback	site:depth		0.7317	0.9308
roots	Mg	log10	OLS_fallback	site		0.5208	0.7282
roots	Mg	log10	OLS_fallback	depth		0.6571	0.965
roots	Mg	log10	OLS_fallback	site:depth		0.9275	0.9308
roots	Mn	log10	OLS_fallback	site		0.5353	0.7282
roots	Mn	log10	OLS_fallback	depth		0.4609	0.965
roots	Mn	log10	OLS_fallback	site:depth		0.9222	0.9308
roots	Na	log10	OLS_fallback	site		0.8064	0.8524
roots	Na	log10	OLS_fallback	depth		0.3643	0.965
roots	Na	log10	OLS_fallback	site:depth		0.9219	0.9308
roots	Ni	log10	OLS_fallback	site		0.8391	0.8524
roots	Ni	log10	OLS_fallback	depth		0.8406	0.965
roots	Ni	log10	OLS_fallback	site:depth		0.9071	0.9308
roots	P	log10	OLS_fallback	site		0.4546	0.7282
roots	P	log10	OLS_fallback	depth		0.965	0.965
roots	P	log10	OLS_fallback	site:depth		0.9308	0.9308
roots	Pb	log10	OLS_fallback	site		0.5057	0.7282
roots	Pb	log10	OLS_fallback	depth		0.6403	0.965
roots	Pb	log10	OLS_fallback	site:depth		0.832	0.9308
roots	S	log10	OLS_fallback	site		8.964e-06	0.0001255
roots	S	log10	OLS_fallback	depth		0.5385	0.965
roots	S	log10	OLS_fallback	site:depth		0.7072	0.9308
roots	Zn	log10	OLS_fallback	site		0.05908	0.4136
roots	Zn	log10	OLS_fallback	depth		0.1408	0.965
roots	Zn	log10	OLS_fallback	site:depth		0.3386	0.9308
roots	Al	raw	OLS_fallback	site		0.355	0.71
roots	Al	raw	OLS_fallback	depth		0.8177	0.9933
roots	Al	raw	OLS_fallback	site:depth		0.8318	0.9583
roots	Ca	raw	OLS_fallback	site		0.0008983	0.007186
roots	Ca	raw	OLS_fallback	depth		0.9376	0.9933
roots	Ca	raw	OLS_fallback	site:depth		0.9433	0.9583
roots	Cd	raw	OLS_fallback	site		0.04209	0.2245
roots	Cd	raw	OLS_fallback	depth		0.6462	0.9933
roots	Cd	raw	OLS_fallback	site:depth		0.06781	0.9583
roots	Co	raw	OLS_fallback	site		0.9757	0.9757
roots	Co	raw	OLS_fallback	depth		0.9933	0.9933
roots	Co	raw	OLS_fallback	site:depth		0.5585	0.9583
roots	Cr	raw	OLS_fallback	site		0.8311	0.9475
roots	Cr	raw	OLS_fallback	depth		0.9654	0.9933
roots	Cr	raw	OLS_fallback	site:depth		0.5843	0.9583
roots	Cu	raw	OLS_fallback	site		0.8358	0.9475
roots	Cu	raw	OLS_fallback	depth		0.3726	0.9933
roots	Cu	raw	OLS_fallback	site:depth		0.5983	0.9583
roots	Fe	raw	OLS_fallback	site		0.3392	0.71
roots	Fe	raw	OLS_fallback	depth		0.9525	0.9933
roots	Fe	raw	OLS_fallback	site:depth		0.6247	0.9583
roots	K	raw	OLS_fallback	site		0.2894	0.71
roots	K	raw	OLS_fallback	depth		0.7423	0.9933
roots	K	raw	OLS_fallback	site:depth		0.5267	0.9583
roots	Mg	raw	OLS_fallback	site		0.5926	0.862
roots	Mg	raw	OLS_fallback	depth		0.728	0.9933
roots	Mg	raw	OLS_fallback	site:depth		0.9066	0.9583
roots	Mn	raw	OLS_fallback	site		0.4941	0.7906
roots	Mn	raw	OLS_fallback	depth		0.6261	0.9933
roots	Mn	raw	OLS_fallback	site:depth		0.798	0.9583
roots	Na	raw	OLS_fallback	site		0.7285	0.9475
roots	Na	raw	OLS_fallback	depth		0.4835	0.9933
roots	Na	raw	OLS_fallback	site:depth		0.8899	0.9583
roots	Ni	raw	OLS_fallback	site		0.8883	0.9475
roots	Ni	raw	OLS_fallback	depth		0.6914	0.9933
roots	Ni	raw	OLS_fallback	site:depth		0.9317	0.9583
roots	P	raw	OLS_fallback	site		0.4552	0.7906
roots	P	raw	OLS_fallback	depth		0.9767	0.9933
roots	P	raw	OLS_fallback	site:depth		0.9583	0.9583
roots	Pb	raw	OLS_fallback	site		0.2074	0.6636
roots	Pb	raw	OLS_fallback	depth		0.914	0.9933
roots	Pb	raw	OLS_fallback	site:depth		0.9331	0.9583
roots	S	raw	OLS_fallback	site		4.214e-06	6.743e-05
roots	S	raw	OLS_fallback	depth		0.2684	0.9933
roots	S	raw	OLS_fallback	site:depth		0.5751	0.9583
roots	Zn	raw	OLS_fallback	site		0.06109	0.2444
roots	Zn	raw	OLS_fallback	depth		0.3663	0.9933
roots	Zn	raw	OLS_fallback	site:depth		0.5573	0.9583
plants	Al	log10	MixedLM	site[T.Pertsevka]	0.05286	0.5577	0.6373
plants	Al	log10	MixedLM	site[T.Sergeevka]	-0.2364	0.008731	0.03492
plants	Al	log10	MixedLM	site[T.Rudny City]	-0.1774	0.04914	0.06551
plants	Ca	log10	MixedLM	site[T.Pertsevka]	0.2947	3.001e-07	1.601e-06
plants	Ca	log10	MixedLM	site[T.Sergeevka]	0.2431	0.0001055	0.0008443
plants	Ca	log10	MixedLM	site[T.Rudny City]	0.155	0.007045	0.01127
plants	Cd	log10	MixedLM	site[T.Pertsevka]	0.2824	0.1446	0.2103
plants	Cd	log10	MixedLM	site[T.Sergeevka]	0.08447	0.6327	0.7787
plants	Cd	log10	MixedLM	site[T.Rudny City]	-0.2678	0.1665	0.1665
plants	Co	log10	MixedLM	site[T.Pertsevka]	0.1507	0.05139	0.08222
plants	Co	log10	MixedLM	site[T.Sergeevka]	-0.02148	0.7373	0.809
plants	Co	log10	MixedLM	site[T.Rudny City]	-0.4643	9.32e-27	1.491e-25
plants	Cr	log10	MixedLM	site[T.Pertsevka]	-0.2552	0.002504	0.006678
plants	Cr	log10	MixedLM	site[T.Sergeevka]	-0.2803	0.0005187	0.002767
plants	Cr	log10	MixedLM	site[T.Rudny City]	-0.4608	1.602e-10	6.406e-10
plants	Cu	log10	MixedLM	site[T.Pertsevka]	0.351	4.91e-05	0.0001964
plants	Cu	log10	MixedLM	site[T.Sergeevka]	0.1062	0.2194	0.3511
plants	Cu	log10	MixedLM	site[T.Rudny City]	0.2464	0.0007608	0.001522
plants	Fe	log10	MixedLM	site[T.Pertsevka]	0.1631	0.03533	0.06281
plants	Fe	log10	MixedLM	site[T.Sergeevka]	-0.03645	0.7584	0.809
plants	Fe	log10	MixedLM	site[T.Rudny City]	-0.3646	4.784e-05	0.0001276
plants	K	log10	MixedLM	site[T.Pertsevka]	0.4186	1.763e-08	1.411e-07
plants	K	log10	MixedLM	site[T.Sergeevka]	0.3283	1.419e-06	2.27e-05
plants	K	log10	MixedLM	site[T.Rudny City]	0.6778	2.197e-21	1.172e-20
plants	Mg	log10	MixedLM	site[T.Pertsevka]	0.337	0.0002621	0.0008387
plants	Mg	log10	MixedLM	site[T.Sergeevka]	-0.001313	0.989	0.989
plants	Mg	log10	MixedLM	site[T.Rudny City]	0.1701	0.06546	0.07481
plants	Mn	log10	MixedLM	site[T.Pertsevka]	0.3973	1.353e-10	2.164e-09
plants	Mn	log10	MixedLM	site[T.Sergeevka]	-0.09302	0.1328	0.2932
plants	Mn	log10	MixedLM	site[T.Rudny City]	-0.2027	0.001056	0.001877
plants	Na	log10	MixedLM	site[T.Pertsevka]	0.2041	0.2182	0.2909
plants	Na	log10	MixedLM	site[T.Sergeevka]	-0.1023	0.2085	0.3511
plants	Na	log10	MixedLM	site[T.Rudny City]	0.2518	0.07157	0.07634
plants	Ni	log10	MixedLM	site[T.Pertsevka]	-0.1151	0.2613	0.3216
plants	Ni	log10	MixedLM	site[T.Sergeevka]	-0.1877	0.06423	0.1713
plants	Ni	log10	MixedLM	site[T.Rudny City]	-0.3401	0.0006799	0.001522
plants	P	log10	MixedLM	site[T.Pertsevka]	0.02348	0.7335	0.7335
plants	P	log10	MixedLM	site[T.Sergeevka]	0.07934	0.3401	0.4947
plants	P	log10	MixedLM	site[T.Rudny City]	0.372	6.864e-08	2.197e-07
plants	Pb	log10	MixedLM	site[T.Pertsevka]	0.09061	0.5995	0.6394
plants	Pb	log10	MixedLM	site[T.Sergeevka]	-0.07813	0.6112	0.7787
plants	Pb	log10	MixedLM	site[T.Rudny City]	-0.3837	1.246e-22	9.971e-22
plants	S	log10	MixedLM	site[T.Pertsevka]	0.1476	0.003894	0.008901
plants	S	log10	MixedLM	site[T.Sergeevka]	-0.06697	0.1466	0.2932
plants	S	log10	MixedLM	site[T.Rudny City]	0.112	0.06481	0.07481
plants	Zn	log10	MixedLM	site[T.Pertsevka]	0.3199	0.01028	0.02056
plants	Zn	log10	MixedLM	site[T.Sergeevka]	0.2116	0.0559	0.1713
plants	Zn	log10	MixedLM	site[T.Rudny City]	0.2781	0.03761	0.0547
plants	Al	raw	MixedLM	site[T.Pertsevka]	29	0.7563	0.8016
plants	Al	raw	MixedLM	site[T.Sergeevka]	-181.1	0.02208	0.05888
plants	Al	raw	MixedLM	site[T.Rudny City]	-133	0.09281	0.1142
plants	Ca	raw	MixedLM	site[T.Pertsevka]	4040	0.0001405	0.0004497
plants	Ca	raw	MixedLM	site[T.Sergeevka]	3110	0.002317	0.009266
plants	Ca	raw	MixedLM	site[T.Rudny City]	1764	0.009533	0.01525
plants	Cd	raw	MixedLM	site[T.Pertsevka]	0.235	5.032e-08	2.684e-07
plants	Cd	raw	MixedLM	site[T.Sergeevka]	0.03956	0.6394	0.787
plants	Cd	raw	MixedLM	site[T.Rudny City]	-0.09678	0.1951	0.2081
plants	Co	raw	MixedLM	site[T.Pertsevka]	0.2419	0.01153	0.02307
plants	Co	raw	MixedLM	site[T.Sergeevka]	-0.02721	0.7997	0.9139
plants	Co	raw	MixedLM	site[T.Rudny City]	-0.3669	0.0002082	0.0008329
plants	Cr	raw	MixedLM	site[T.Pertsevka]	-6.604	0.02908	0.04653
plants	Cr	raw	MixedLM	site[T.Sergeevka]	-6.847	2.42e-05	0.0003872
plants	Cr	raw	MixedLM	site[T.Rudny City]	-9.25	8.384e-05	0.0004471
plants	Cu	raw	MixedLM	site[T.Pertsevka]	5.896	8.98e-12	1.437e-10
plants	Cu	raw	MixedLM	site[T.Sergeevka]	1.299	0.1329	0.2658
plants	Cu	raw	MixedLM	site[T.Rudny City]	3.577	0.0004977	0.001593
plants	Fe	raw	MixedLM	site[T.Pertsevka]	416.3	0.1086	0.1448
plants	Fe	raw	MixedLM	site[T.Sergeevka]	-45.22	0.8649	0.9225
plants	Fe	raw	MixedLM	site[T.Rudny City]	-344.7	0.1723	0.197
plants	K	raw	MixedLM	site[T.Pertsevka]	7536	0.00507	0.01159
plants	K	raw	MixedLM	site[T.Sergeevka]	4952	0.0001796	0.001437
plants	K	raw	MixedLM	site[T.Rudny City]	16530	1.247e-09	1.995e-08
plants	Mg	raw	MixedLM	site[T.Pertsevka]	1321	2.957e-10	2.366e-09
plants	Mg	raw	MixedLM	site[T.Sergeevka]	11.5	0.9698	0.9698
plants	Mg	raw	MixedLM	site[T.Rudny City]	520	0.226	0.226
plants	Mn	raw	MixedLM	site[T.Pertsevka]	74.25	1.722e-07	6.888e-07
plants	Mn	raw	MixedLM	site[T.Sergeevka]	-9.867	0.2486	0.3977
plants	Mn	raw	MixedLM	site[T.Rudny City]	-18.26	0.03269	0.04754
plants	Na	raw	MixedLM	site[T.Pertsevka]	64.21	0.1696	0.2087
plants	Na	raw	MixedLM	site[T.Sergeevka]	-60.1	0.01383	0.04425
plants	Na	raw	MixedLM	site[T.Rudny City]	97.18	0.002831	0.006471
plants	Ni	raw	MixedLM	site[T.Pertsevka]	-2.081	0.06465	0.09404
plants	Ni	raw	MixedLM	site[T.Sergeevka]	-2.815	0.05693	0.1301
plants	Ni	raw	MixedLM	site[T.Rudny City]	-4.186	0.004639	0.009277
plants	P	raw	MixedLM	site[T.Pertsevka]	139.3	0.8016	0.8016
plants	P	raw	MixedLM	site[T.Sergeevka]	413.3	0.5176	0.6901
plants	P	raw	MixedLM	site[T.Rudny City]	2613	2.458e-06	1.967e-05
plants	Pb	raw	MixedLM	site[T.Pertsevka]	0.2565	0.1991	0.2275
plants	Pb	raw	MixedLM	site[T.Sergeevka]	-0.1613	0.3193	0.4645
plants	Pb	raw	MixedLM	site[T.Rudny City]	-0.5834	0.002294	0.006117
plants	S	raw	MixedLM	site[T.Pertsevka]	575.5	0.0181	0.03217
plants	S	raw	MixedLM	site[T.Sergeevka]	-186.7	0.2162	0.3844
plants	S	raw	MixedLM	site[T.Rudny City]	394.2	0.009034	0.01525
plants	Zn	raw	MixedLM	site[T.Pertsevka]	24.37	0.001144	0.003052
plants	Zn	raw	MixedLM	site[T.Sergeevka]	17.83	0.0007635	0.004072
plants	Zn	raw	MixedLM	site[T.Rudny City]	19.36	0.05568	0.07424
— Post-hoc pairwise comparisons — Tukey HSD —
dataset	target	factor	A	B	mean(A)	mean(B)	diff	se	T	p-tukey	hedges
soil_bulk	Al_bulk	site	Konstantinovka	Pertsevka	4.126	3.96	0.1654	0.09336	1.772	0.3052	0.9744
soil_bulk	Al_bulk	site	Konstantinovka	Sergeevka	4.126	4.016	0.1094	0.09336	1.172	0.6487	0.5528
soil_bulk	Al_bulk	site	Konstantinovka	Rudny City	4.126	4.089	0.03653	0.09336	0.3914	0.9793	0.163
soil_bulk	Al_bulk	site	Pertsevka	Sergeevka	3.96	4.016	-0.05603	0.09336	-0.6002	0.9312	-0.2944
soil_bulk	Al_bulk	site	Pertsevka	Rudny City	3.96	4.089	-0.1289	0.09336	-1.38	0.5204	-0.5924
soil_bulk	Al_bulk	site	Sergeevka	Rudny City	4.016	4.089	-0.07284	0.09336	-0.7803	0.8628	-0.3033
soil_bulk	Ca_bulk	site	Konstantinovka	Pertsevka	3.574	3.512	0.0616	0.07617	0.8087	0.8499	0.4444
soil_bulk	Ca_bulk	site	Konstantinovka	Sergeevka	3.574	3.594	-0.01977	0.07617	-0.2596	0.9937	-0.1296
soil_bulk	Ca_bulk	site	Konstantinovka	Rudny City	3.574	3.736	-0.1621	0.07617	-2.128	0.166	-0.7628
soil_bulk	Ca_bulk	site	Pertsevka	Sergeevka	3.512	3.594	-0.08137	0.07617	-1.068	0.711	-0.7303
soil_bulk	Ca_bulk	site	Pertsevka	Rudny City	3.512	3.736	-0.2237	0.07617	-2.937	0.02955	-1.208
soil_bulk	Ca_bulk	site	Sergeevka	Rudny City	3.594	3.736	-0.1423	0.07617	-1.868	0.2615	-0.7267
soil_bulk	Cd_bulk	site	Konstantinovka	Pertsevka	-0.5451	-0.5749	0.02983	0.06219	0.4796	0.9631	0.2594
soil_bulk	Cd_bulk	site	Konstantinovka	Sergeevka	-0.5451	-0.5584	0.0133	0.06219	0.2139	0.9965	0.118
soil_bulk	Cd_bulk	site	Konstantinovka	Rudny City	-0.5451	-0.5693	0.02426	0.06219	0.3901	0.9795	0.1559
soil_bulk	Cd_bulk	site	Pertsevka	Sergeevka	-0.5749	-0.5584	-0.01652	0.06219	-0.2657	0.9933	-0.1389
soil_bulk	Cd_bulk	site	Pertsevka	Rudny City	-0.5749	-0.5693	-0.005568	0.06219	-0.08954	0.9997	-0.03475
soil_bulk	Cd_bulk	site	Sergeevka	Rudny City	-0.5584	-0.5693	0.01096	0.06219	0.1762	0.998	0.06907
soil_bulk	Co_bulk	site	Konstantinovka	Pertsevka	1.825	1.668	0.1577	0.1049	1.503	0.4477	0.6994
soil_bulk	Co_bulk	site	Konstantinovka	Sergeevka	1.825	1.708	0.1169	0.1049	1.114	0.6836	0.4531
soil_bulk	Co_bulk	site	Konstantinovka	Rudny City	1.825	2.096	-0.2705	0.1049	-2.577	0.06695	-0.9891
soil_bulk	Co_bulk	site	Pertsevka	Sergeevka	1.668	1.708	-0.04078	0.1049	-0.3886	0.9797	-0.2195
soil_bulk	Co_bulk	site	Pertsevka	Rudny City	1.668	2.096	-0.4282	0.1049	-4.08	0.001519	-2.073
soil_bulk	Co_bulk	site	Sergeevka	Rudny City	1.708	2.096	-0.3874	0.1049	-3.692	0.004366	-1.603
soil_bulk	Cr_bulk	site	Konstantinovka	Pertsevka	1.665	1.54	0.1251	0.05649	2.215	0.1408	0.9973
soil_bulk	Cr_bulk	site	Konstantinovka	Sergeevka	1.665	1.533	0.1318	0.05649	2.333	0.1117	1.786
soil_bulk	Cr_bulk	site	Konstantinovka	Rudny City	1.665	1.591	0.07374	0.05649	1.305	0.5664	0.6913
soil_bulk	Cr_bulk	site	Pertsevka	Sergeevka	1.54	1.533	0.006631	0.05649	0.1174	0.9994	0.04656
soil_bulk	Cr_bulk	site	Pertsevka	Rudny City	1.54	1.591	-0.0514	0.05649	-0.91	0.7997	-0.3174
soil_bulk	Cr_bulk	site	Sergeevka	Rudny City	1.533	1.591	-0.05804	0.05649	-1.027	0.7348	-0.46
soil_bulk	Cu_bulk	site	Konstantinovka	Pertsevka	1.05	0.9882	0.06187	0.07059	0.8764	0.817	0.4183
soil_bulk	Cu_bulk	site	Konstantinovka	Sergeevka	1.05	1.084	-0.03357	0.07059	-0.4756	0.9639	-0.1984
soil_bulk	Cu_bulk	site	Konstantinovka	Rudny City	1.05	1.246	-0.1958	0.07059	-2.774	0.04314	-1.085
soil_bulk	Cu_bulk	site	Pertsevka	Sergeevka	0.9882	1.084	-0.09544	0.07059	-1.352	0.5377	-0.7352
soil_bulk	Cu_bulk	site	Pertsevka	Rudny City	0.9882	1.246	-0.2577	0.07059	-3.651	0.004867	-1.787
soil_bulk	Cu_bulk	site	Sergeevka	Rudny City	1.084	1.246	-0.1623	0.07059	-2.299	0.1196	-0.9773
soil_bulk	Fe_bulk	site	Konstantinovka	Pertsevka	4.166	4.072	0.09306	0.0454	2.05	0.1915	0.999
soil_bulk	Fe_bulk	site	Konstantinovka	Sergeevka	4.166	4.106	0.05974	0.0454	1.316	0.5598	0.6991
soil_bulk	Fe_bulk	site	Konstantinovka	Rudny City	4.166	4.189	-0.02393	0.0454	-0.5272	0.9519	-0.2479
soil_bulk	Fe_bulk	site	Pertsevka	Sergeevka	4.072	4.106	-0.03331	0.0454	-0.7339	0.8827	-0.3157
soil_bulk	Fe_bulk	site	Pertsevka	Rudny City	4.072	4.189	-0.117	0.0454	-2.577	0.06701	-1.02
soil_bulk	Fe_bulk	site	Sergeevka	Rudny City	4.106	4.189	-0.08367	0.0454	-1.843	0.2725	-0.7712
soil_bulk	K_bulk	site	Konstantinovka	Pertsevka	3.647	3.519	0.1278	0.07333	1.743	0.3189	0.8247
soil_bulk	K_bulk	site	Konstantinovka	Sergeevka	3.647	3.511	0.1363	0.07333	1.858	0.2659	1.056
soil_bulk	K_bulk	site	Konstantinovka	Rudny City	3.647	3.578	0.06959	0.07333	0.9489	0.7788	0.4949
soil_bulk	K_bulk	site	Pertsevka	Sergeevka	3.519	3.511	0.008452	0.07333	0.1153	0.9994	0.04611
soil_bulk	K_bulk	site	Pertsevka	Rudny City	3.519	3.578	-0.05824	0.07333	-0.7942	0.8565	-0.304
soil_bulk	K_bulk	site	Sergeevka	Rudny City	3.511	3.578	-0.06669	0.07333	-0.9095	0.7999	-0.3894
soil_bulk	Mg_bulk	site	Konstantinovka	Pertsevka	3.481	3.314	0.167	0.0676	2.47	0.08422	1.443
soil_bulk	Mg_bulk	site	Konstantinovka	Sergeevka	3.481	3.359	0.122	0.0676	1.805	0.2897	0.9446
soil_bulk	Mg_bulk	site	Konstantinovka	Rudny City	3.481	3.458	0.02273	0.0676	0.3363	0.9867	0.1504
soil_bulk	Mg_bulk	site	Pertsevka	Sergeevka	3.314	3.359	-0.04497	0.0676	-0.6652	0.9094	-0.2998
soil_bulk	Mg_bulk	site	Pertsevka	Rudny City	3.314	3.458	-0.1443	0.0676	-2.134	0.1642	-0.8521
soil_bulk	Mg_bulk	site	Sergeevka	Rudny City	3.359	3.458	-0.09929	0.0676	-1.469	0.4676	-0.5554
soil_bulk	Mn_bulk	site	Konstantinovka	Pertsevka	2.54	2.456	0.08482	0.05337	1.589	0.3989	0.7388
soil_bulk	Mn_bulk	site	Konstantinovka	Sergeevka	2.54	2.525	0.01521	0.05337	0.2849	0.9918	0.1085
soil_bulk	Mn_bulk	site	Konstantinovka	Rudny City	2.54	2.5	0.04063	0.05337	0.7613	0.8712	0.3443
[truncated: 363 more rows]

[truncated: 6 more sheets: Tbl_S11, Tbl_S12, Tbl_S13, Tbl_S14, Tbl_S15, Tbl_S16]
